# Supplementary material for: Size dimorphism and sexual segregation in pheasants: tests of three competing hypotheses
Source: PeerJ. 2018 Sep 28;6:e5674. doi: 10.7717/peerj.5674 (PMC6166633; doi:10.7717/peerj.5674)
Supplement: Data S1 [file peerj-06-5674-s001.xlsx]

## Sheet: Release Morpho 2012
Tag	Sex	Mass	Tarsus	Release Pen	House	Diet
347	Male	650	79.2	Little Firs	13	Mealworm
72	Female	310	52.7	Little Firs	3	Control
423	Male	830	76.6	Cooks	16	Mealworm
472	Male	630	76.3	Cooks	17	Mixed Seed
91	Male	750	76.1	Little Firs	4	Mealworm
247	Male	600	76	Little Firs	9	Control
233	Male	700	76	Little Firs	9	Control
266	Male	700	76	Little Firs	10	Mealworm
607	Male	710	76	Cooks	19	Mealworm
10	Male	640	75.6	Little Firs	1	Mealworm
824	Male	780	75.2	Cooks	26	Mixed Seed
100	Male	810	75.2	Little Firs	4	Mealworm
913	Male	700	75	Cooks	30	Control
938	Male	750	75	Cooks	30	Control
469	Male	700	74.7	Cooks	17	Mixed Seed
104	Male	730	74.4	Little Firs	4	Mealworm
295	Male	730	74.4	Little Firs	11	Mixed Seed
777	Male	750	74.3	Cooks	25	Mealworm
70	Female	300	55.6	Little Firs	3	Control
556	Male	720	74.2	Little Firs	14	Mixed Seed
190	Male	650	74	Little Firs	7	Mealworm
897	Male	670	74	Cooks	29	Mixed Seed
319	Male	700	74	Little Firs	12	Control
488	Male	700	74	Cooks	18	Control
744	Male	700	74	Cooks	23	Mixed Seed
916	Male	700	74	Cooks	30	Control
576	Male	710	74	Cooks	24	Control
230	Male	730	74	Little Firs	9	Control
762	Male	750	74	Cooks	24	Control
375	Male	770	74	Little Firs	14	Mixed Seed
84	Male	670	73.7	Little Firs	3	Control
484	Male	750	73.7	Cooks	18	Control
339	Male	690	73.3	Little Firs	13	Mealworm
341	Male	700	73.3	Little Firs	13	Mealworm
110	Male	660	73.2	Little Firs	4	Mealworm
812	Male	690	73.2	Cooks	26	Mixed Seed
775	Male	720	73.2	Cooks	25	Mealworm
27	Male	680	73.1	Little Firs	1	Mealworm
14	Male	620	73	Little Firs	1	Mealworm
932	Male	650	73	Cooks	30	Control
810	Male	700	73	Cooks	26	Mixed Seed
365	Male	730	73	Little Firs	14	Mixed Seed
403	Male	740	73	Cooks	15	Control
353	Male	700	72.9	Little Firs	13	Mealworm
776	Male	720	72.9	Cooks	25	Mealworm
21	Male	640	72.8	Little Firs	1	Mealworm
784	Male	760	72.8	Cooks	25	Mealworm
25	Male	650	72.7	Little Firs	1	Mealworm
357	Male	660	72.7	Little Firs	13	Mealworm
6	Male	620	72.6	Little Firs	1	Mealworm
2	Male	690	72.5	Little Firs	1	Mealworm
477	Male	720	72.5	Cooks	18	Control
390	Male	750	72.5	Little Firs	14	Mixed Seed
432	Male	770	72.5	Cooks	16	Mealworm
103	Male	650	72.4	Little Firs	4	Mealworm
796	Male	690	72.3	Cooks	25	Mealworm
485	Male	700	72.3	Cooks	18	Control
773	Male	760	72.3	Cooks	25	Mealworm
816	Male	730	72.2	Cooks	26	Mixed Seed
424	Male	750	72.2	Cooks	16	Mealworm
737	Male	550	72	Cooks	23	Mixed Seed
141	Male	570	72	Little Firs	6	Control
128	Male	610	72	Little Firs	5	Mixed Seed
170	Male	650	72	Little Firs	7	Mealworm
206	Male	650	72	Little Firs	8	Mixed Seed
666	Male	650	72	Cooks	21	Control
877	Male	650	72	Cooks	28	Mealworm
883	Male	650	72	Cooks	28	Mealworm
896	Male	670	72	Cooks	29	Mixed Seed
699	Male	690	72	Cooks	22	Mealworm
150	Male	700	72	Little Firs	6	Control
182	Male	700	72	Little Firs	7	Mealworm
317	Male	700	72	Little Firs	12	Control
96	Male	710	72	Little Firs	4	Mealworm
862	Male	720	72	Cooks	28	Mealworm
873	Male	720	72	Cooks	28	Mealworm
436	Male	750	72	Cooks	16	Mealworm
656	Male	750	72	Cooks	20	Mixed Seed
40	Male	650	71.9	Little Firs	2	Mixed Seed
476	Male	690	71.9	Cooks	17	Mixed Seed
281	Male	740	71.9	Little Firs	11	Mixed Seed
826	Male	820	71.9	Cooks	26	Mixed Seed
113	Male	590	71.8	Little Firs	5	Mixed Seed
608	Male	740	71.8	Cooks	19	Mealworm
466	Male	640	71.7	Cooks	17	Mixed Seed
465	Male	700	71.7	Cooks	17	Mixed Seed
404	Male	740	71.7	Cooks	15	Control
774	Male	780	71.7	Cooks	25	Mealworm
866	Male	640	71.5	Cooks	28	Mealworm
90	Male	650	71.5	Little Firs	4	Mealworm
44	Male	650	71.4	Little Firs	2	Mixed Seed
15	Male	670	71.4	Little Firs	1	Mealworm
132	Male	700	71.4	Little Firs	5	Mixed Seed
112	Male	610	71.3	Little Firs	4	Mealworm
550	Male	680	71.3	Little Firs	11	Mixed Seed
76	Male	640	71.2	Little Firs	3	Control
136	Male	640	71.2	Little Firs	5	Mixed Seed
80	Male	650	71.2	Little Firs	3	Control
101	Male	650	71.2	Little Firs	4	Mealworm
602	Male	650	71.2	Cooks	18	Control
479	Male	660	71.2	Cooks	18	Control
530	Male	670	71.2	Little Firs	1	Mealworm
854	Male	700	71.2	Cooks	27	Control
306	Male	640	71.1	Cooks	11	Mixed Seed
105	Male	690	71.1	Little Firs	4	Mealworm
789	Male	690	71.1	Cooks	25	Mealworm
68	Male	720	71.1	Little Firs	3	Control
48	Male	620	71	Little Firs	2	Mixed Seed
176	Male	630	71	Little Firs	7	Mealworm
977	Male	640	71	Little Firs	10	Mealworm
153	Male	650	71	Little Firs	6	Control
221	Male	650	71	Little Firs	8	Mixed Seed
268	Male	650	71	Little Firs	10	Mealworm
289	Male	650	71	Little Firs	11	Mixed Seed
760	Male	650	71	Cooks	24	Control
709	Male	670	71	Cooks	22	Mealworm
321	Male	690	71	Little Firs	12	Control
710	Male	690	71	Cooks	22	Mealworm
178	Male	700	71	Little Firs	7	Mealworm
191	Male	700	71	Little Firs	7	Mealworm
379	Male	700	71	Little Firs	14	Mixed Seed
663	Male	700	71	Cooks	21	Control
745	Male	700	71	Cooks	24	Control
870	Male	710	71	Cooks	28	Mealworm
263	Male	720	71	Little Firs	10	Mealworm
735	Male	720	71	Cooks	23	Mixed Seed
384	Male	750	71	Little Firs	14	Mixed Seed
349	Male	620	70.9	Little Firs	13	Mealworm
838	Male	620	70.9	Cooks	27	Control
425	Male	750	70.9	Cooks	16	Mealworm
363	Male	630	70.7	Little Firs	13	Mealworm
622	Male	660	70.7	Cooks	19	Mealworm
408	Male	700	70.7	Cooks	15	Control
83	Male	730	70.7	Little Firs	3	Control
372	Male	600	70.6	Little Firs	14	Mixed Seed
495	Male	670	70.6	Cooks	18	Control
456	Male	740	70.6	Cooks	17	Mixed Seed
856	Male	660	70.5	Cooks	27	Control
478	Male	700	70.5	Cooks	18	Control
457	Male	610	70.3	Cooks	17	Mixed Seed
819	Male	650	70.3	Cooks	26	Mixed Seed
842	Male	680	70.3	Cooks	27	Control
791	Male	700	70.3	Cooks	25	Mealworm
560	Male	750	70.3	Cooks	16	Mealworm
55	Male	550	70.2	Little Firs	2	Mixed Seed
439	Male	680	70.2	Cooks	16	Mealworm
797	Male	680	70.2	Cooks	25	Mealworm
31	Male	610	70.1	Little Firs	2	Mixed Seed
617	Male	650	70.1	Cooks	19	Mealworm
787	Male	660	70.1	Cooks	25	Mealworm
887	Male	570	70	Cooks	29	Mixed Seed
320	Male	590	70	Little Firs	12	Control
143	Male	600	70	Little Firs	6	Control
923	Male	600	70	Cooks	30	Control
145	Male	620	70	Little Firs	6	Control
848	Male	630	70	Cooks	27	Control
155	Male	650	70	Little Firs	6	Control
899	Male	650	70	Cooks	29	Mixed Seed
532	Male	660	70	Little Firs	2	Mixed Seed
633	Male	660	70	Cooks	20	Mixed Seed
88	Male	670	70	Little Firs	4	Mealworm
673	Male	670	70	Cooks	21	Control
572	Male	720	70	Cooks	22	Mealworm
554	Male	570	69.9	Little Firs	13	Mealworm
630	Male	650	69.9	Cooks	19	Mealworm
42	Male	540	69.8	Little Firs	2	Mixed Seed
455	Male	580	69.8	Cooks	17	Mixed Seed
8	Male	590	69.8	Little Firs	1	Mealworm
429	Male	670	69.8	Cooks	16	Mealworm
792	Male	670	69.8	Cooks	25	Mealworm
837	Male	710	69.8	Cooks	27	Control
475	Male	610	69.7	Cooks	17	Mixed Seed
346	Male	650	69.7	Little Firs	13	Mealworm
783	Male	660	69.7	Cooks	25	Mealworm
855	Male	640	69.6	Cooks	27	Control
468	Male	650	69.6	Cooks	17	Mixed Seed
616	Male	650	69.6	Cooks	19	Mealworm
611	Male	600	69.5	Cooks	19	Mealworm
481	Male	630	69.5	Cooks	18	Control
564	Male	640	69.5	Cooks	18	Control
65	Male	650	69.5	Little Firs	3	Control
124	Male	650	69.5	Little Firs	5	Mixed Seed
497	Male	660	69.5	Cooks	18	Control
498	Male	690	69.5	Cooks	18	Control
558	Male	780	69.5	Cooks	15	Control
125	Male	610	69.4	Little Firs	5	Mixed Seed
61	Male	620	69.4	Little Firs	3	Control
338	Male	640	69.4	Little Firs	13	Mealworm
845	Male	640	69.4	Cooks	27	Control
627	Male	660	69.4	Cooks	19	Mealworm
359	Male	680	69.4	Little Firs	13	Mealworm
397	Male	720	69.4	Cooks	15	Control
350	Female	370	55.9	Little Firs	13	Mealworm
3	Male	580	69.3	Little Firs	1	Mealworm
30	Male	590	69.3	Little Firs	2	Mixed Seed
38	Male	600	69.3	Little Firs	2	Mixed Seed
47	Male	620	69.3	Little Firs	2	Mixed Seed
471	Male	650	69.3	Cooks	17	Mixed Seed
499	Male	680	69.3	Cooks	18	Control
853	Male	690	69.3	Cooks	27	Control
23	Male	640	69.2	Little Firs	1	Mealworm
399	Male	760	69.2	Cooks	15	Control
294	Male	630	69.1	Little Firs	11	Mixed Seed
274	Female	420	56	Little Firs	10	Mealworm
1	Male	650	69.1	Little Firs	1	Mealworm
540	Male	400	69	Little Firs	6	Control
142	Male	550	69	Little Firs	6	Control
164	Female	390	57	Little Firs	6	Control
323	Male	590	69	Little Firs	12	Control
624	Female	400	57	Cooks	19	Mealworm
588	Male	600	69	Cooks	30	Control
652	Male	600	69	Cooks	20	Mixed Seed
452	Male	610	69	Cooks	17	Mixed Seed
382	Male	620	69	Little Firs	14	Mixed Seed
192	Male	630	69	Little Firs	7	Mealworm
214	Female	400	58	Little Firs	8	Mixed Seed
893	Male	640	69	Cooks	29	Mixed Seed
240	Male	650	69	Little Firs	9	Control
676	Male	650	69	Cooks	21	Control
696	Male	650	69	Cooks	22	Mealworm
713	Male	650	69	Cooks	22	Mealworm
715	Male	650	69	Cooks	22	Mealworm
755	Male	650	69	Cooks	24	Control
790	Male	650	69	Cooks	25	Mealworm
884	Male	650	69	Cooks	28	Mealworm
894	Male	650	69	Cooks	29	Mixed Seed
542	Male	660	69	Little Firs	7	Mealworm
698	Male	660	69	Cooks	22	Mealworm
892	Male	660	69	Cooks	29	Mixed Seed
271	Male	670	69	Little Firs	10	Mealworm
297	Male	690	69	Little Firs	11	Mixed Seed
428	Male	690	69	Cooks	16	Mealworm
376	Male	700	69	Little Firs	14	Mixed Seed
444	Male	700	69	Cooks	16	Mealworm
684	Male	700	69	Cooks	21	Control
858	Male	700	69	Cooks	28	Mealworm
625	Male	710	69	Cooks	19	Mealworm
682	Male	720	69	Cooks	21	Control
743	Male	720	69	Cooks	23	Mixed Seed
764	Male	720	69	Cooks	24	Control
752	Male	760	69	Cooks	24	Control
763	Male	770	69	Cooks	24	Control
767	Female	450	58	Cooks	24	Control
158	Female	460	58	Little Firs	6	Control
345	Male	670	68.9	Little Firs	13	Mealworm
843	Male	710	68.9	Cooks	27	Control
536	Male	580	68.87	Little Firs	4	Mealworm
315	Female	470	58	Little Firs	12	Control
780	Male	670	68.8	Cooks	25	Mealworm
620	Male	700	68.8	Cooks	19	Mealworm
283	Male	580	68.7	Little Firs	11	Mixed Seed
813	Male	610	68.7	Cooks	26	Mixed Seed
788	Male	740	68.7	Cooks	25	Mealworm
94	Male	530	68.6	Little Firs	4	Mealworm
828	Male	630	68.6	Cooks	26	Mixed Seed
393	Male	710	68.6	Cooks	15	Control
56	Male	610	68.5	Little Firs	2	Mixed Seed
77	Male	640	68.5	Little Firs	3	Control
291	Male	640	68.5	Little Firs	11	Mixed Seed
851	Male	620	68.4	Cooks	27	Control
284	Male	630	68.4	Little Firs	11	Mixed Seed
394	Male	720	68.4	Cooks	15	Control
668	Female	470	58	Cooks	21	Control
87	Male	550	68.3	Little Firs	4	Mealworm
573	Female	500	58	Cooks	22	Mealworm
451	Male	600	68.3	Cooks	17	Mixed Seed
486	Male	670	68.3	Cooks	18	Control
18	Male	600	68.2	Little Firs	1	Mealworm
782	Male	610	68.2	Cooks	25	Mealworm
304	Male	620	68.2	Little Firs	11	Mixed Seed
794	Male	620	68.2	Cooks	25	Mealworm
443	Male	730	68.2	Cooks	16	Mealworm
496	Male	600	68.1	Cooks	18	Control
426	Male	680	68.1	Cooks	16	Mealworm
580	Male	690	68.1	Cooks	26	Mixed Seed
210	Male	500	68	Little Firs	8	Mixed Seed
333	Male	500	68	Little Firs	12	Control
644	Female	500	58	Cooks	20	Mixed Seed
937	Female	550	58	Cooks	30	Control
147	Male	520	68	Little Firs	6	Control
546	Male	550	68	Little Firs	9	Control
149	Male	560	68	Little Firs	6	Control
217	Male	560	68	Little Firs	8	Mixed Seed
398	Female	490	58.1	Cooks	15	Control
159	Male	570	68	Little Firs	6	Control
171	Male	570	68	Little Firs	7	Mealworm
239	Male	570	68	Little Firs	9	Control
697	Male	570	68	Cooks	22	Mealworm
678	Male	580	68	Cooks	21	Control
313	Male	590	68	Little Firs	12	Control
435	Female	500	58.7	Cooks	16	Mealworm
387	Male	590	68	Little Firs	14	Mixed Seed
154	Male	600	68	Little Firs	6	Control
260	Male	600	68	Little Firs	10	Mealworm
310	Male	600	68	Little Firs	12	Control
603	Male	600	68	Cooks	18	Control
847	Male	600	68	Cooks	27	Control
157	Male	610	68	Little Firs	6	Control
539	Female	450	58.8	Little Firs	5	Mixed Seed
647	Male	610	68	Cooks	20	Mixed Seed
742	Male	610	68	Cooks	23	Mixed Seed
890	Male	610	68	Cooks	29	Mixed Seed
194	Male	620	68	Little Firs	7	Mealworm
227	Male	620	68	Little Firs	9	Control
241	Male	620	68	Little Firs	9	Control
391	Male	620	68	Little Firs	14	Mixed Seed
586	Male	620	68	Cooks	29	Mixed Seed
719	Male	620	68	Cooks	23	Mixed Seed
730	Male	620	68	Cooks	23	Mixed Seed
748	Male	620	68	Cooks	24	Control
863	Male	620	68	Cooks	28	Mealworm
570	Male	630	68	Cooks	21	Control
650	Male	630	68	Cooks	20	Mixed Seed
765	Male	630	68	Cooks	24	Control
809	Male	630	68	Cooks	26	Mixed Seed
97	Male	640	68	Little Firs	4	Mealworm
705	Male	640	68	Cooks	22	Mealworm
889	Male	640	68	Cooks	29	Mixed Seed
199	Male	650	68	Little Firs	8	Mixed Seed
318	Male	650	68	Little Firs	12	Control
328	Male	650	68	Little Firs	12	Control
389	Male	650	68	Little Firs	14	Mixed Seed
207	Male	650	68	Little Firs	8	Mixed Seed
667	Male	650	68	Cooks	21	Control
679	Male	650	68	Cooks	21	Control
724	Male	650	68	Cooks	23	Mixed Seed
739	Male	650	68	Cooks	23	Mixed Seed
935	Male	650	68	Cooks	30	Control
173	Male	660	68	Little Firs	7	Mealworm
672	Male	660	68	Cooks	21	Control
700	Male	660	68	Cooks	22	Mealworm
734	Male	660	68	Cooks	23	Mixed Seed
758	Male	660	68	Cooks	24	Control
872	Male	670	68	Cooks	28	Mealworm
229	Male	680	68	Little Firs	9	Control
338	Male	700	68	Little Firs	13	Mealworm
868	Male	700	68	Cooks	28	Mealworm
272	Male	710	68	Little Firs	10	Mealworm
35	Male	560	67.9	Little Firs	2	Mixed Seed
188	Female	390	59	Little Firs	7	Mealworm
449	Male	580	67.9	Cooks	17	Mixed Seed
538	Male	600	67.9	Little Firs	5	Mixed Seed
180	Female	450	59	Little Firs	7	Mealworm
138	Male	590	67.8	Little Firs	5	Mixed Seed
114	Male	620	67.8	Little Firs	5	Mixed Seed
643	Female	450	59	Cooks	20	Mixed Seed
562	Male	620	67.8	Cooks	17	Mixed Seed
835	Female	450	59	Cooks	27	Control
401	Male	650	67.8	Cooks	15	Control
712	Female	460	59	Cooks	22	Mealworm
73	Male	580	67.7	Little Firs	3	Control
571	Female	470	59	Cooks	21	Control
601	Male	630	67.7	Cooks	18	Control
29	Male	650	67.7	Little Firs	2	Mixed Seed
578	Male	730	67.7	Cooks	25	Mealworm
670	Female	470	59	Cooks	21	Control
772	Female	480	59	Cooks	24	Control
140	Male	580	67.5	Little Firs	5	Mixed Seed
358	Male	620	67.5	Little Firs	13	Mealworm
195	Female	490	59	Little Firs	7	Mealworm
407	Male	670	67.5	Cooks	15	Control
706	Female	490	59	Cooks	22	Mealworm
115	Male	560	67.4	Little Firs	5	Mixed Seed
911	Female	500	59	Cooks	29	Mixed Seed
534	Male	620	67.4	Little Firs	3	Control
412	Male	680	67.4	Cooks	15	Control
637	Female	510	59	Cooks	20	Mixed Seed
71	Male	590	67.2	Little Firs	3	Control
208	Female	520	59	Little Firs	8	Mixed Seed
741	Female	530	59	Cooks	23	Mixed Seed
470	Male	620	67.1	Cooks	17	Mixed Seed
184	Female	590	59	Little Firs	7	Mealworm
612	Male	640	67.1	Cooks	19	Mealworm
63	Female	440	59.6	Little Firs	3	Control
85	Male	520	67	Little Firs	4	Mealworm
551	Female	480	59.8	Little Firs	11	Mixed Seed
151	Male	550	67	Little Firs	6	Control
264	Female	450	60	Little Firs	10	Mealworm
275	Male	550	67	Little Firs	10	Mealworm
226	Male	570	67	Little Firs	9	Control
335	Female	450	60	Little Firs	12	Control
331	Male	580	67	Little Firs	12	Control
891	Female	450	60	Cooks	29	Mixed Seed
236	Female	470	60	Little Firs	9	Control
244	Female	470	60	Little Firs	9	Control
250	Female	470	60	Little Firs	9	Control
638	Male	600	67	Cooks	20	Mixed Seed
720	Male	600	67	Cooks	23	Mixed Seed
871	Male	600	67	Cooks	28	Mealworm
543	Female	470	60	Little Firs	7	Mealworm
383	Male	610	67	Little Firs	14	Mixed Seed
327	Male	620	67	Little Firs	12	Control
482	Male	620	67	Cooks	18	Control
453	Male	630	67	Cooks	17	Mixed Seed
680	Male	630	67	Cooks	21	Control
342	Male	640	67	Little Firs	13	Mealworm
280	Male	650	67	Little Firs	10	Mealworm
381	Male	650	67	Little Firs	14	Mixed Seed
750	Male	650	67	Cooks	24	Control
332	Male	660	67	Little Firs	12	Control
584	Male	670	67	Cooks	28	Mealworm
645	Male	670	67	Cooks	20	Mixed Seed
925	Male	670	67	Cooks	30	Control
385	Male	730	67	Little Firs	14	Mixed Seed
427	Male	740	67	Cooks	16	Mealworm
910	Female	470	60	Cooks	29	Mixed Seed
822	Male	580	66.9	Cooks	26	Mixed Seed
924	Female	470	60	Cooks	30	Control
489	Male	610	66.8	Cooks	18	Control
109	Male	540	66.7	Little Firs	4	Mealworm
378	Female	480	60	Little Firs	14	Mixed Seed
898	Female	480	60	Cooks	29	Mixed Seed
308	Male	610	66.7	Little Firs	11	Mixed Seed
213	Female	490	60	Little Firs	8	Mixed Seed
181	Female	500	60	Little Firs	7	Mealworm
135	Male	570	66.6	Little Firs	5	Mixed Seed
661	Female	520	60	Cooks	21	Control
569	Female	550	60	Cooks	20	Mixed Seed
653	Female	550	60	Cooks	20	Mixed Seed
817	Male	560	66.5	Cooks	26	Mixed Seed
704	Female	560	60	Cooks	22	Mealworm
405	Female	490	60.1	Cooks	15	Control
454	Male	590	66.5	Cooks	17	Mixed Seed
126	Male	580	66.4	Little Firs	5	Mixed Seed
296	Male	580	66.3	Little Firs	11	Mixed Seed
458	Male	600	66.3	Cooks	17	Mixed Seed
648	Female	430	60.3	Cooks	20	Mixed Seed
81	Female	450	60.5	Little Firs	3	Control
134	Male	520	66.2	Little Firs	5	Mixed Seed
844	Female	480	60.5	Cooks	27	Control
93	Female	480	60.6	Little Firs	4	Mealworm
52	Female	430	60.7	Little Firs	2	Mixed Seed
200	Male	520	66	Little Firs	8	Mixed Seed
299	Female	490	60.7	Little Firs	11	Mixed Seed
547	Female	430	60.8	Little Firs	9	Control
205	Female	450	61	Little Firs	8	Mixed Seed
649	Female	450	61	Cooks	20	Mixed Seed
723	Male	550	66	Cooks	23	Mixed Seed
927	Male	550	66	Cooks	30	Control
861	Male	560	66	Cooks	28	Mealworm
642	Male	570	66	Cooks	20	Mixed Seed
671	Male	570	66	Cooks	21	Control
174	Female	460	61	Little Firs	7	Mealworm
152	Male	580	66	Little Firs	6	Control
237	Female	460	61	Little Firs	9	Control
245	Female	460	61	Little Firs	9	Control
276	Female	460	61	Little Firs	10	Mealworm
568	Male	590	66	Cooks	20	Mixed Seed
729	Female	460	61	Cooks	23	Mixed Seed
243	Male	600	66	Little Firs	9	Control
160	Female	470	61	Little Firs	6	Control
262	Female	470	61	Little Firs	10	Mealworm
859	Male	600	66	Cooks	28	Mealworm
270	Female	470	61	Little Firs	10	Mealworm
751	Female	470	61	Cooks	24	Control
912	Female	470	61	Cooks	29	Mixed Seed
196	Male	610	66	Little Firs	7	Mealworm
686	Male	610	66	Cooks	21	Control
915	Female	470	61	Cooks	30	Control
286	Male	620	66	Little Firs	11	Mixed Seed
677	Male	620	66	Cooks	21	Control
771	Male	660	66	Cooks	24	Control
166	Female	500	61	Little Firs	6	Control
79	Male	570	65.9	Little Firs	3	Control
172	Female	500	61	Little Firs	7	Mealworm
639	Female	500	61	Cooks	20	Mixed Seed
721	Female	500	61	Cooks	23	Mixed Seed
307	Male	570	65.8	Little Firs	11	Mixed Seed
175	Female	510	61	Little Firs	7	Mealworm
256	Female	510	61	Little Firs	10	Mealworm
461	Male	550	65.6	Cooks	17	Mixed Seed
102	Male	560	65.6	Little Firs	4	Mealworm
770	Female	510	61	Cooks	24	Control
209	Female	520	61	Little Firs	8	Mixed Seed
314	Female	520	61	Little Firs	12	Control
322	Female	520	61	Little Firs	12	Control
377	Female	530	61	Little Firs	14	Mixed Seed
908	Female	530	61	Cooks	29	Mixed Seed
909	Female	540	61	Cooks	29	Mixed Seed
914	Female	540	61	Cooks	30	Control
921	Female	540	61	Cooks	30	Control
69	Female	550	61	Little Firs	3	Control
392	Female	550	61	Little Firs	14	Mixed Seed
754	Female	550	61	Cooks	24	Control
681	Female	560	61	Cooks	21	Control
651	Female	610	61	Cooks	20	Mixed Seed
49	Male	770	65.2	Little Firs	2	Mixed Seed
483	Female	490	61.1	Cooks	18	Control
118	Female	500	61.1	Little Firs	5	Mixed Seed
356	Female	500	61.1	Little Firs	13	Mealworm
4	Male	590	65.1	Little Firs	1	Mealworm
450	Female	520	61.1	Cooks	17	Mixed Seed
829	Female	530	61.2	Cooks	27	Control
422	Female	560	61.2	Cooks	16	Mealworm
823	Female	560	61.3	Cooks	26	Mixed Seed
107	Female	460	61.4	Little Firs	4	Mealworm
831	Female	480	61.4	Cooks	27	Control
552	Male	500	65	Little Firs	12	Control
169	Male	520	65	Little Firs	7	Mealworm
860	Female	480	61.5	Cooks	28	Mealworm
833	Female	490	61.5	Cooks	27	Control
886	Male	520	65	Cooks	29	Mixed Seed
89	Female	540	61.5	Little Firs	4	Mealworm
738	Male	530	65	Cooks	23	Mixed Seed
5	Female	560	61.5	Little Firs	1	Mealworm
45	Female	450	61.6	Little Firs	2	Mixed Seed
62	Female	550	61.6	Little Firs	3	Control
95	Female	550	61.6	Little Firs	4	Mealworm
300	Female	550	61.6	Little Firs	11	Mixed Seed
66	Female	500	61.9	Little Firs	3	Control
12	Female	520	61.9	Little Firs	1	Mealworm
167	Female	450	62	Little Firs	6	Control
867	Male	560	65	Cooks	28	Mealworm
566	Male	570	65	Cooks	19	Mealworm
865	Female	450	62	Cooks	28	Mealworm
541	Female	470	62	Little Firs	6	Control
761	Female	470	62	Cooks	24	Control
220	Male	590	65	Little Firs	8	Mixed Seed
148	Female	480	62	Little Firs	6	Control
882	Male	590	65	Cooks	28	Mealworm
234	Female	490	62	Little Firs	9	Control
869	Female	490	62	Cooks	28	Mealworm
901	Male	600	65	Cooks	29	Mixed Seed
374	Male	610	65	Little Firs	14	Mixed Seed
168	Female	500	62	Little Firs	6	Control
203	Female	500	62	Little Firs	8	Mixed Seed
225	Female	500	62	Little Firs	9	Control
587	Female	500	62	Cooks	29	Mixed Seed
589	Female	500	62	Cooks	30	Control
655	Female	500	62	Cooks	20	Mixed Seed
722	Female	500	62	Cooks	23	Mixed Seed
876	Female	500	62	Cooks	28	Mealworm
53	Female	510	62	Little Firs	2	Mixed Seed
659	Female	510	62	Cooks	20	Mixed Seed
728	Female	510	62	Cooks	23	Mixed Seed
768	Female	510	62	Cooks	24	Control
216	Female	520	62	Little Firs	8	Mixed Seed
577	Female	520	62	Cooks	24	Control
615	Male	490	64.5	Cooks	19	Mealworm
585	Female	520	62	Cooks	28	Mealworm
839	Female	520	62	Cooks	27	Control
928	Female	520	62	Cooks	30	Control
411	Male	670	64.5	Cooks	15	Control
933	Female	520	62	Cooks	30	Control
330	Female	530	62	Little Firs	12	Control
131	Male	580	64.4	Little Firs	5	Mixed Seed
888	Female	530	62	Cooks	29	Mixed Seed
324	Female	540	62	Little Firs	12	Control
814	Female	540	62	Cooks	26	Mixed Seed
162	Female	550	62	Little Firs	6	Control
201	Female	550	62	Little Firs	8	Mixed Seed
231	Female	550	62	Little Firs	9	Control
244	Female	550	62	Little Firs	9	Control
249	Female	550	62	Little Firs	9	Control
259	Female	550	62	Little Firs	10	Mealworm
368	Female	550	62	Little Firs	14	Mixed Seed
549	Female	550	62	Little Firs	10	Mealworm
726	Female	550	62	Cooks	23	Mixed Seed
731	Female	550	62	Cooks	23	Mixed Seed
746	Female	550	62	Cooks	24	Control
749	Female	550	62	Cooks	24	Control
544	Male	490	64	Little Firs	8	Mixed Seed
905	Female	550	62	Cooks	29	Mixed Seed
254	Female	570	62	Little Firs	10	Mealworm
246	Female	590	62	Little Firs	9	Control
732	Female	600	62	Cooks	23	Mixed Seed
769	Female	600	62	Cooks	24	Control
373	Female	610	62	Little Firs	14	Mixed Seed
660	Female	620	62	Cooks	20	Mixed Seed
28	Female	510	62.1	Little Firs	1	Mealworm
344	Female	520	62.1	Little Firs	13	Mealworm
473	Female	520	62.1	Cooks	17	Mixed Seed
22	Female	530	62.1	Little Firs	1	Mealworm
619	Female	570	62.1	Cooks	19	Mealworm
879	Male	530	64	Cooks	28	Mealworm
434	Female	580	62.1	Cooks	16	Mealworm
442	Female	570	62.2	Cooks	16	Mealworm
474	Female	540	62.3	Cooks	17	Mixed Seed
402	Female	560	62.3	Cooks	15	Control
177	Male	550	64	Little Firs	7	Mealworm
406	Female	610	62.3	Cooks	15	Control
410	Female	620	62.3	Cooks	15	Control
298	Female	540	62.4	Little Firs	11	Mixed Seed
419	Female	610	62.4	Cooks	15	Control
290	Female	480	62.5	Little Firs	11	Mixed Seed
58	Female	520	62.5	Little Firs	3	Control
121	Female	520	62.5	Little Firs	5	Mixed Seed
840	Female	530	62.5	Cooks	27	Control
362	Female	560	62.5	Little Firs	13	Mealworm
654	Male	570	64	Cooks	20	Mixed Seed
446	Female	580	62.5	Cooks	16	Mealworm
24	Female	450	62.6	Little Firs	1	Mealworm
78	Female	510	62.6	Little Firs	3	Control
906	Male	590	64	Cooks	29	Mixed Seed
574	Male	600	64	Cooks	23	Mixed Seed
480	Female	540	62.6	Cooks	18	Control
51	Female	460	62.7	Little Firs	2	Mixed Seed
26	Female	490	62.7	Little Firs	1	Mealworm
437	Female	560	62.7	Cooks	16	Mealworm
337	Female	520	62.8	Little Firs	13	Mealworm
352	Female	550	62.8	Little Firs	13	Mealworm
204	Female	400	63	Little Firs	8	Mixed Seed
460	Female	460	63	Cooks	17	Mixed Seed
197	Female	470	63	Little Firs	8	Mixed Seed
265	Female	470	63	Little Firs	10	Mealworm
316	Female	470	63	Little Firs	12	Control
675	Female	470	63	Cooks	21	Control
553	Female	480	63	Little Firs	12	Control
852	Female	480	63	Cooks	27	Control
232	Female	500	63	Little Firs	9	Control
252	Female	500	63	Little Firs	9	Control
302	Female	500	63	Little Firs	11	Mixed Seed
807	Female	500	63	Cooks	26	Mixed Seed
156	Female	510	63	Little Firs	6	Control
242	Female	520	63	Little Firs	9	Control
857	Female	520	63	Cooks	28	Mealworm
900	Female	520	63	Cooks	29	Mixed Seed
904	Female	520	63	Cooks	29	Mixed Seed
641	Female	530	63	Cooks	20	Mixed Seed
895	Female	530	63	Cooks	29	Mixed Seed
165	Female	540	63	Little Firs	6	Control
212	Female	540	63	Little Firs	8	Mixed Seed
922	Female	540	63	Cooks	30	Control
370	Female	550	63	Little Firs	14	Mixed Seed
694	Female	550	63	Cooks	22	Mealworm
740	Female	550	63	Cooks	23	Mixed Seed
795	Female	550	63	Cooks	25	Mealworm
59	Female	570	63	Little Firs	3	Control
348	Female	570	63	Little Firs	13	Mealworm
903	Female	570	63	Cooks	29	Mixed Seed
919	Female	570	63	Cooks	30	Control
918	Female	590	63	Cooks	30	Control
609	Male	490	63	Cooks	19	Mealworm
936	Female	590	63	Cooks	30	Control
185	Female	600	63	Little Firs	7	Mealworm
557	Female	600	63	Little Firs	14	Mixed Seed
674	Female	600	63	Cooks	21	Control
438	Female	640	63	Cooks	16	Mealworm
929	Male	510	63	Cooks	30	Control
727	Female	650	63	Cooks	23	Mixed Seed
614	Female	520	63.1	Cooks	19	Mealworm
415	Female	590	63.1	Cooks	15	Control
804	Female	500	63.2	Cooks	26	Mixed Seed
846	Female	520	63.3	Cooks	27	Control
285	Female	610	63.3	Little Firs	11	Mixed Seed
340	Female	610	63.3	Little Firs	13	Mealworm
531	Female	510	63.4	Little Firs	1	Mealworm
834	Female	550	63.4	Cooks	27	Control
626	Female	570	63.4	Cooks	19	Mealworm
288	Female	590	63.4	Little Firs	11	Mixed Seed
781	Female	600	63.4	Cooks	25	Mealworm
82	Female	630	63.4	Little Firs	3	Control
940	Male	550	63	Cooks	30	Control
535	Female	510	63.5	Little Firs	3	Control
371	Female	550	63.6	Little Firs	14	Mixed Seed
785	Female	570	63.6	Cooks	25	Mealworm
430	Female	590	63.6	Cooks	16	Mealworm
716	Male	590	63	Cooks	22	Mealworm
409	Female	600	63.6	Cooks	15	Control
604	Female	620	63.6	Cooks	18	Control
421	Female	670	63.6	Cooks	16	Mealworm
86	Female	500	63.7	Little Firs	4	Mealworm
441	Female	600	63.7	Cooks	16	Mealworm
92	Female	430	63.8	Little Firs	4	Mealworm
43	Female	520	63.8	Little Firs	2	Mixed Seed
36	Female	560	63.8	Little Firs	2	Mixed Seed
448	Female	580	63.8	Cooks	16	Mealworm
613	Female	590	63.8	Cooks	19	Mealworm
445	Female	670	63.8	Cooks	16	Mealworm
815	Female	570	63.9	Cooks	26	Mixed Seed
278	Female	450	64	Little Firs	10	Mealworm
841	Female	450	64	Cooks	27	Control
198	Female	470	64	Little Firs	8	Mixed Seed
395	Male	740	62.6	Cooks	15	Control
161	Female	490	64	Little Firs	6	Control
885	Female	490	64	Cooks	29	Mixed Seed
907	Female	490	64	Cooks	29	Mixed Seed
258	Female	498	64	Little Firs	10	Mealworm
248	Female	500	64	Little Firs	9	Control
273	Female	500	64	Little Firs	10	Mealworm
431	Male	720	62.5	Cooks	16	Mealworm
467	Female	500	64	Cooks	17	Mixed Seed
874	Female	510	64	Cooks	28	Mealworm
939	Female	510	64	Cooks	30	Control
257	Female	520	64	Little Firs	10	Mealworm
759	Female	530	64	Cooks	24	Control
875	Female	530	64	Cooks	28	Mealworm
618	Male	790	62.3	Cooks	19	Mealworm
878	Female	530	64	Cooks	28	Mealworm
106	Female	540	64	Little Firs	4	Mealworm
137	Female	540	64	Little Firs	5	Mixed Seed
123	Female	550	64	Little Firs	5	Mixed Seed
146	Female	550	64	Little Firs	6	Control
193	Female	550	64	Little Firs	7	Mealworm
211	Female	550	64	Little Firs	8	Mixed Seed
292	Male	650	62.1	Little Firs	11	Mixed Seed
329	Female	550	64	Little Firs	12	Control
386	Female	550	64	Little Firs	14	Mixed Seed
120	Male	470	62	Little Firs	5	Mixed Seed
658	Female	550	64	Cooks	20	Mixed Seed
753	Female	550	64	Cooks	24	Control
228	Female	560	64	Little Firs	9	Control
325	Female	560	64	Little Firs	12	Control
920	Female	560	64	Cooks	30	Control
688	Female	570	64	Cooks	21	Control
718	Female	580	64	Cooks	23	Mixed Seed
701	Female	590	64	Cooks	22	Mealworm
416	Female	620	64	Cooks	15	Control
50	Female	540	64.1	Little Firs	2	Mixed Seed
133	Female	550	64.1	Little Firs	5	Mixed Seed
54	Female	540	64.2	Little Firs	2	Mixed Seed
494	Female	590	64.2	Cooks	18	Control
420	Female	610	64.2	Cooks	15	Control
555	Female	620	64.2	Little Firs	13	Mealworm
116	Female	490	64.3	Little Firs	5	Mixed Seed
369	Female	550	64.3	Little Firs	14	Mixed Seed
492	Female	570	64.3	Cooks	18	Control
11	Female	590	64.3	Little Firs	1	Mealworm
621	Female	590	64.3	Cooks	19	Mealworm
139	Female	500	64.4	Little Firs	5	Mixed Seed
33	Female	540	64.4	Little Firs	2	Mixed Seed
493	Female	520	64.5	Cooks	18	Control
238	Male	530	62	Little Firs	9	Control
343	Female	550	64.5	Little Firs	13	Mealworm
39	Female	640	64.5	Little Firs	2	Mixed Seed
836	Female	540	64.6	Cooks	27	Control
57	Female	580	64.6	Little Firs	3	Control
583	Female	560	64.7	Cooks	27	Control
367	Female	460	64.8	Little Firs	14	Mixed Seed
32	Female	500	64.8	Little Firs	2	Mixed Seed
13	Female	520	64.8	Little Firs	1	Mealworm
605	Female	540	64.8	Cooks	19	Mealworm
811	Female	580	64.8	Cooks	26	Mixed Seed
805	Female	620	64.9	Cooks	26	Mixed Seed
447	Female	630	64.9	Cooks	16	Mealworm
725	Male	550	62	Cooks	23	Mixed Seed
565	Female	480	65	Cooks	18	Control
222	Female	490	65	Little Firs	8	Mixed Seed
144	Female	500	65	Little Firs	6	Control
223	Female	520	65	Little Firs	8	Mixed Seed
635	Female	520	65	Cooks	20	Mixed Seed
261	Female	530	65	Little Firs	10	Mealworm
253	Male	580	62	Little Firs	10	Mealworm
108	Female	550	65	Little Firs	4	Mealworm
202	Female	550	65	Little Firs	8	Mixed Seed
219	Female	550	65	Little Firs	8	Mixed Seed
279	Female	550	65	Little Firs	10	Mealworm
309	Female	550	65	Little Firs	12	Control
380	Female	550	65	Little Firs	14	Mixed Seed
664	Female	550	65	Cooks	21	Control
122	Male	640	61.8	Little Firs	5	Mixed Seed
695	Female	550	65	Cooks	22	Mealworm
634	Female	570	65	Cooks	20	Mixed Seed
747	Female	570	65	Cooks	24	Control
800	Female	570	65	Cooks	25	Mealworm
756	Female	590	65	Cooks	24	Control
186	Female	600	65	Little Firs	7	Mealworm
218	Female	600	65	Little Firs	8	Mixed Seed
662	Female	610	65	Cooks	21	Control
669	Female	610	65	Cooks	21	Control
189	Female	620	65	Little Firs	7	Mealworm
251	Female	650	65	Little Firs	9	Control
64	Female	540	65.1	Little Firs	3	Control
606	Female	550	65.1	Cooks	19	Mealworm
827	Female	580	65.1	Cooks	26	Mixed Seed
559	Female	600	65.1	Cooks	15	Control
464	Female	610	65.1	Cooks	17	Mixed Seed
799	Female	610	65.1	Cooks	25	Mealworm
636	Female	540	65.3	Cooks	20	Mixed Seed
567	Female	550	65.3	Cooks	19	Mealworm
821	Female	560	65.3	Cooks	26	Mixed Seed
537	Female	530	65.4	Little Firs	4	Mealworm
579	Female	570	65.4	Cooks	25	Mealworm
99	Female	540	65.5	Little Firs	4	Mealworm
820	Female	550	65.5	Cooks	26	Mixed Seed
364	Female	590	65.5	Little Firs	13	Mealworm
487	Female	600	65.5	Cooks	18	Control
798	Female	670	65.5	Cooks	25	Mealworm
832	Female	580	65.6	Cooks	27	Control
414	Female	600	65.6	Cooks	15	Control
779	Female	610	65.6	Cooks	25	Mealworm
739	Male	490	61	Cooks	23	Mixed Seed
400	Female	650	65.6	Cooks	15	Control
351	Female	550	65.7	Little Firs	13	Mealworm
628	Female	580	65.7	Cooks	19	Mealworm
293	Female	470	65.8	Little Firs	11	Mixed Seed
581	Female	560	65.8	Cooks	26	Mixed Seed
41	Female	530	65.9	Little Firs	2	Mixed Seed
360	Female	570	65.9	Little Firs	13	Mealworm
880	Female	480	66	Cooks	28	Mealworm
163	Female	550	66	Little Firs	6	Control
179	Female	550	66	Little Firs	7	Mealworm
215	Female	550	66	Little Firs	8	Mixed Seed
269	Female	550	66	Little Firs	10	Mealworm
690	Female	570	66	Cooks	22	Mealworm
183	Female	590	66	Little Firs	7	Mealworm
334	Female	590	66	Little Firs	12	Control
440	Female	590	66	Cooks	16	Mealworm
926	Female	590	66	Cooks	30	Control
491	Female	600	66	Cooks	18	Control
708	Female	600	66	Cooks	22	Mealworm
917	Female	600	66	Cooks	30	Control
130	Male	620	61	Little Firs	5	Mixed Seed
830	Male	660	60.9	Cooks	27	Control
931	Female	600	66	Cooks	30	Control
934	Female	600	66	Cooks	30	Control
930	Female	610	66	Cooks	30	Control
582	Male	620	60.7	Cooks	27	Control
413	Female	670	66.1	Cooks	15	Control
9	Female	540	66.2	Little Firs	1	Mealworm
786	Female	610	66.3	Cooks	25	Mealworm
67	Male	660	60.5	Little Firs	3	Control
818	Female	640	66.3	Cooks	26	Mixed Seed
396	Male	550	60.2	Cooks	15	Control
801	Female	550	66.5	Cooks	26	Mixed Seed
632	Male	690	60.1	Cooks	19	Mealworm
354	Female	560	66.5	Little Firs	13	Mealworm
46	Female	570	66.5	Little Firs	2	Mixed Seed
381	Female	570	66.5	Little Firs	14	Mixed Seed
459	Female	550	66.6	Cooks	17	Mixed Seed
561	Female	640	66.6	Cooks	16	Mealworm
7	Female	600	66.7	Little Firs	1	Mealworm
75	Female	600	66.7	Little Firs	3	Control
20	Female	630	66.7	Little Firs	1	Mealworm
19	Female	570	66.8	Little Firs	1	Mealworm
533	Female	550	66.9	Little Firs	2	Mixed Seed
312	Female	500	67	Little Firs	12	Control
326	Female	520	67	Little Firs	12	Control
187	Female	550	67	Little Firs	7	Mealworm
255	Female	580	67	Little Firs	10	Mealworm
757	Female	580	67	Cooks	24	Control
545	Female	590	67	Little Firs	8	Mixed Seed
733	Male	550	60	Cooks	23	Mixed Seed
803	Female	590	67	Cooks	26	Mixed Seed
646	Male	600	60	Cooks	20	Mixed Seed
864	Male	600	60	Cooks	28	Mealworm
629	Female	600	67	Cooks	19	Mealworm
267	Female	610	67	Little Firs	10	Mealworm
825	Female	580	67.1	Cooks	26	Mixed Seed
793	Female	630	67.1	Cooks	25	Mealworm
117	Female	590	67.2	Little Firs	5	Mixed Seed
111	Female	460	67.3	Little Firs	4	Mealworm
119	Female	540	67.4	Little Firs	5	Mixed Seed
623	Female	570	67.4	Cooks	19	Mealworm
418	Female	620	67.5	Cooks	15	Control
37	Female	540	67.6	Little Firs	2	Mixed Seed
563	Female	600	67.6	Cooks	17	Mixed Seed
16	Female	610	67.7	Little Firs	1	Mealworm
808	Female	550	67.8	Cooks	26	Mixed Seed
282	Female	620	67.8	Little Firs	11	Mixed Seed
303	Female	630	67.8	Little Firs	11	Mixed Seed
98	Female	660	67.8	Little Firs	4	Mealworm
500	Female	560	67.9	Cooks	18	Control
463	Female	500	68	Cooks	17	Mixed Seed
766	Female	500	68	Cooks	24	Control
452	Female	560	68	Cooks	17	Mixed Seed
366	Female	590	68	Little Firs	14	Mixed Seed
433	Female	610	68	Cooks	16	Mealworm
806	Female	580	68.3	Cooks	26	Mixed Seed
355	Female	760	68.4	Little Firs	13	Mealworm
74	Female	570	68.8	Little Firs	3	Control
129	Female	590	68.9	Little Firs	5	Mixed Seed
631	Female	640	68.9	Cooks	19	Mealworm
881	Female	580	69	Cooks	28	Mealworm
287	Female	600	69	Little Firs	11	Mixed Seed
361	Female	630	69	Little Firs	13	Mealworm
460	Female	630	69.1	Cooks	17	Mixed Seed
850	Female	440	69.3	Cooks	27	Control
17	Female	540	74.2	Little Firs	1	Mealworm
657	Male	600	55	Cooks	20	Mixed Seed
849	Female	570	78	Cooks	27	Control

## Sheet: Release Morpho 2013
House	Tag	Diet	Perches	Sex	Mass	Tarsus	Release Pen
1	4	Mix	Control	Male	460	62.4	Railway
1	5	Mix	Control	Male	490	61.9	Railway
1	6	Mix	Control	Male	520	61.6	Railway
1	7	Mix	Control	Male	400	57.4	Railway
1	8	Mix	Control	Male	370	57.7	Railway
1	10	Mix	Control	Male	440	62.1	Railway
1	11	Mix	Control	Male	460	58.6	Railway
1	12	Mix	Control	Male	420	62.1	Railway
1	13	Mix	Control	Male	420	59	Railway
1	14	Mix	Control	Male	560	62.4	Railway
1	15	Mix	Control	Male	480	63	Railway
1	16	Mix	Control	Male	470	60.7	Railway
1	17	Mix	Control	Male	460	57.2	Railway
1	18	Mix	Control	Male	500	61.7	Railway
1	20	Mix	Control	Male	470	60.3	Railway
1	21	Mix	Control	Male	450	60.4	Railway
1	22	Mix	Control	Male	560	63.4	Railway
1	23	Mix	Control	Male	450	58.7	Railway
1	24	Mix	Control	Male	380	56	Railway
1	25	Mix	Control	Male	560	65.3	Railway
1	26	Mix	Control	Male	480	61	Railway
1	27	Mix	Control	Male	490	61.6	Railway
1	29	Mix	Control	Male	500	65	Railway
1	30	Mix	Control	Male	440	62	Railway
1	19	Mix	Control	Female	370	54.1	Railway
1	2	Mix	Control	Female	420	60.3	Railway
1	9	Mix	Control	Female	420	58	Railway
1	28	Mix	Control	Female	420	60	Railway
1	1	Mix	Control	Female	430	58.1	Railway
1	3	Mix	Control	Female			Railway
2	174	Control	Control	Female	320	57	Railway
2	182	Control	Control	Female	320	54.6	Railway
2	183	Control	Control	Female	320	52.8	Railway
2	169	Control	Control	Male	430	61	Railway
2	171	Control	Control	Male	420	62.5	Railway
2	172	Control	Control	Male	460	61.6	Railway
2	173	Control	Control	Male	460	61.1	Railway
2	176	Control	Control	Male	480	61.7	Railway
2	177	Control	Control	Male	440	61.7	Railway
2	179	Control	Control	Male	440	61.8	Railway
2	180	Control	Control	Male	390	58.1	Railway
2	181	Control	Control	Male	460	62.6	Railway
2	184	Control	Control	Male	520	67.5	Railway
2	186	Control	Control	Male	460	63.1	Railway
2	188	Control	Control	Male	400	59.4	Railway
2	191	Control	Control	Male	540	68.4	Railway
2	192	Control	Control	Male	440	63.1	Railway
2	194	Control	Control	Male	440	67.7	Railway
2	195	Control	Control	Male	440	61.7	Railway
2	196	Control	Control	Male	560	66.2	Railway
2	197	Control	Control	Male	400	60.4	Railway
2	178	Control	Control	Female	360	58.1	Railway
2	185	Control	Control	Female	360	57.8	Railway
2	175	Control	Control	Female	380	58.2	Railway
2	190	Control	Control	Female	380	57.8	Railway
2	168	Control	Control	Female	410	64.1	Railway
2	187	Control	Control	Female	420	61.2	Railway
2	170	Control	Control	Female	440	63.2	Railway
2	189	Control	Control	Female	440	62.6	Railway
2	193	Control	Control	Female	440	61.2	Railway
3	503	Control	Artificial	Female	340	55.5	Railway
3	517	Control	Artificial	Female	340	56.4	Railway
3	502	Control	Artificial	Male	540	63	Railway
3	504	Control	Artificial	Male	420	61.8	Railway
3	506	Control	Artificial	Male	480	61.7	Railway
3	507	Control	Artificial	Male	520	63.8	Railway
3	508	Control	Artificial	Male	430	61.2	Railway
3	509	Control	Artificial	Male	500	65.2	Railway
3	511	Control	Artificial	Male	500	64.7	Railway
3	512	Control	Artificial	Male	450	60.2	Railway
3	513	Control	Artificial	Male	540	65.6	Railway
3	514	Control	Artificial	Male	520	64.8	Railway
3	516	Control	Artificial	Male	440	62.2	Railway
3	523	Control	Artificial	Male	440	62.4	Railway
3	524	Control	Artificial	Male	520	64.9	Railway
3	525	Control	Artificial	Male	360	58.8	Railway
3	526	Control	Artificial	Male	540	67	Railway
3	527	Control	Artificial	Male	520	64.1	Railway
3	529	Control	Artificial	Male			Railway
3	530	Control	Artificial	Male	460	64.2	Railway
3	505	Control	Artificial	Female	380	57.4	Railway
3	518	Control	Artificial	Female	380	60	Railway
3	501	Control	Artificial	Female	400	60	Railway
3	510	Control	Artificial	Female	400	56.9	Railway
3	515	Control	Artificial	Female	400	59	Railway
3	521	Control	Artificial	Female	400	59.4	Railway
3	519	Control	Artificial	Female	430	60.4	Railway
3	522	Control	Artificial	Female	430	60.9	Railway
3	528	Control	Artificial	Female	450	62.5	Railway
3	520	Control	Artificial	Female	470	61.5	Railway
4	334	Mix	Artificial	Male	420	60.7	Railway
4	335	Mix	Artificial	Male	500	61.7	Railway
4	337	Mix	Artificial	Male	520	60.3	Railway
4	338	Mix	Artificial	Male	520	64.1	Railway
4	339	Mix	Artificial	Male			Railway
4	341	Mix	Artificial	Male	420	59.7	Railway
4	343	Mix	Artificial	Male	470	60.4	Railway
4	344	Mix	Artificial	Male	520	63.2	Railway
4	349	Mix	Artificial	Male	530	63	Railway
4	352	Mix	Artificial	Male	450	62.8	Railway
4	353	Mix	Artificial	Male	570	65.7	Railway
4	354	Mix	Artificial	Male	450	57.7	Railway
4	355	Mix	Artificial	Male	490	60	Railway
4	359	Mix	Artificial	Male	430	59	Railway
4	361	Mix	Artificial	Male	480	62.6	Railway
4	362	Mix	Artificial	Male	490	64.7	Railway
4	363	Mix	Artificial				Railway
4	357	Mix	Artificial	Female	370	54.1	Railway
4	360	Mix	Artificial	Female	390	54.7	Railway
4	342	Mix	Artificial	Female	400	57.4	Railway
4	348	Mix	Artificial	Female	400	54.6	Railway
4	351	Mix	Artificial	Female	400	55.9	Railway
4	356	Mix	Artificial	Female	410	56.6	Railway
4	347	Mix	Artificial	Female	420	59.6	Railway
4	358	Mix	Artificial	Female	430	55.6	Railway
4	336	Mix	Artificial	Female	440	61.1	Railway
4	340	Mix	Artificial	Female	450	57.9	Railway
4	350	Mix	Artificial	Female	450	61.4	Railway
4	345	Mix	Artificial	Female	470	62.5	Railway
4	346	Mix	Artificial	Female			Railway
5	806	Mix	Natural	Female	360	58.2	Railway
5	788	Mix	Natural	Male	460	64.2	Railway
5	790	Mix	Natural	Male	450	64.1	Railway
5	791	Mix	Natural	Male	480	64.2	Railway
5	792	Mix	Natural	Male	440	61.2	Railway
5	794	Mix	Natural	Male	480	65.9	Railway
5	795	Mix	Natural	Male			Railway
5	796	Mix	Natural	Male	440	63.5	Railway
5	797	Mix	Natural	Male	440	60.4	Railway
5	798	Mix	Natural	Male	430	59.8	Railway
5	799	Mix	Natural	Male	490	63.9	Railway
5	805	Mix	Natural	Male	440	62.2	Railway
5	808	Mix	Natural	Male	460	65.4	Railway
5	810	Mix	Natural	Male	500	66.2	Railway
5	811	Mix	Natural	Male	500	63.8	Railway
5	812	Mix	Natural	Male	440	61.9	Railway
5	814	Mix	Natural	Male	480	66.8	Railway
5	815	Mix	Natural	Male	440	61	Railway
5	816	Mix	Natural	Male			Railway
5	817	Mix	Natural	Male	500	64.5	Railway
5	803	Mix	Natural	Female	380	58.6	Railway
5	807	Mix	Natural	Female	380	59	Railway
5	793	Mix	Natural	Female	390	58.8	Railway
5	800	Mix	Natural	Female	390	60.7	Railway
5	802	Mix	Natural	Female	390	59.1	Railway
5	801	Mix	Natural	Female	400	60	Railway
5	809	Mix	Natural	Female	410	60.6	Railway
5	813	Mix	Natural	Female	420	61.6	Railway
5	789	Mix	Natural	Female	430	60.3	Railway
5	804	Mix	Natural	Female	430	61.5	Railway
6	857	Control	Natural	Female	340	57.7	Railway
6	854	Control	Natural	Female	360	57.8	Railway
6	834	Control	Natural	Male	440	61.4	Railway
6	836	Control	Natural	Male	450	63.4	Railway
6	837	Control	Natural	Male	420	62.4	Railway
6	838	Control	Natural	Male	540	66.2	Railway
6	839	Control	Natural	Male	390	58	Railway
6	840	Control	Natural	Male	430	61.4	Railway
6	841	Control	Natural	Male	450	64.9	Railway
6	842	Control	Natural	Male	390	62.4	Railway
6	844	Control	Natural	Male	360	57.4	Railway
6	845	Control	Natural	Male	450	64.2	Railway
6	847	Control	Natural	Male	420	58.4	Railway
6	848	Control	Natural	Male	460	62.7	Railway
6	849	Control	Natural	Male	480	63.3	Railway
6	850	Control	Natural	Male	580	67.7	Railway
6	852	Control	Natural	Male	470	64.8	Railway
6	859	Control	Natural	Male	460	62	Railway
6	860	Control	Natural	Male	400	59	Railway
6	861	Control	Natural	Male	550	68.2	Railway
6	862	Control	Natural	Male	470	62.4	Railway
6	863	Control	Natural	Male	470	64.4	Railway
6	843	Control	Natural	Female	380	57.9	Railway
6	846	Control	Natural	Female	400	60.8	Railway
6	853	Control	Natural	Female	400	45.7	Railway
6	855	Control	Natural	Female	400	60.2	Railway
6	835	Control	Natural	Female	420	58.9	Railway
6	851	Control	Natural	Female	420	60.2	Railway
6	856	Control	Natural	Female	440	58.1	Railway
6	858	Control	Natural	Female	460	58.1	Railway
7	204	Control	Control	Female	370	56.3	Railway
7	218	Control	Control	Female	370	57.3	Railway
7	198	Control	Control	Male	540	61	Railway
7	200	Control	Control	Male	480	54.4	Railway
7	201	Control	Control	Male	500	60	Railway
7	205	Control	Control	Male	430	59.3	Railway
7	207	Control	Control	Male	470	59.3	Railway
7	208	Control	Control	Male	570	64.2	Railway
7	209	Control	Control	Male	500	62	Railway
7	211	Control	Control	Male	490	63.9	Railway
7	212	Control	Control	Male	570	64.2	Railway
7	215	Control	Control	Female	380	56.6	Railway
7	216	Control	Control	Male	510	62.2	Railway
7	217	Control	Control	Male	520	64.7	Railway
7	219	Control	Control	Male			Railway
7	222	Control	Control	Male	500	65.2	Railway
7	223	Control	Control	Male	510	62.6	Railway
7	226	Control	Control	Male	450	58.9	Railway
7	225	Control	Control	Female	390	54.9	Railway
7	199	Control	Control	Female	400	56.9	Railway
7	203	Control	Control	Female	400	54.6	Railway
7	206	Control	Control	Female	400	60.4	Railway
7	220	Control	Control	Female	400	60.1	Railway
7	224	Control	Control	Female	410	59.2	Railway
7	213	Control	Control	Female	420	58.2	Railway
7	214	Control	Control	Female	420	57.4	Railway
7	210	Control	Control	Female	430	58.2	Railway
7	221	Control	Control	Female	430	61.8	Railway
7	202	Control	Control	Female	450	59.4	Railway
7	227	Control	Control	Female	450	58.9	Railway
8	44	Mix	Control	Female	340	53.4	Railway
8	57	Mix	Control	Female	340	57.5	Railway
8	36	Mix	Control	Female	360	58	Railway
8	54	Mix	Control	Female	360	53.1	Railway
8	52	Mix	Control	Female	370	53.9	Railway
8	45	Mix	Control	Female	380	55.4	Railway
8	55	Mix	Control	Male	440	62	Railway
8	50	Mix	Control	Male	440	64.4	Railway
8	37	Mix	Control	Male	420	57.6	Railway
8	33	Mix	Control	Male	480	64.9	Railway
8	58	Mix	Control	Male	480	61.8	Railway
8	43	Mix	Control	Male	460	61.8	Railway
8	56	Mix	Control	Male	460	61.4	Railway
8	35	Mix	Control	Male	460	63.8	Railway
8	39	Mix	Control	Male	490	61.2	Railway
8	34	Mix	Control	Male	500	63.3	Railway
8	47	Mix	Control	Male	540	66.5	Railway
8	31	Mix	Control	Male	480	64.1	Railway
8	32	Mix	Control	Male	460	62	Railway
8	42	Mix	Control	Male	450	61	Railway
8	41	Mix	Control	Male	460	61	Railway
8	51	Mix	Control	Male	460	63.2	Railway
8	60	Mix	Control	Male	460	61.6	Railway
8	49	Mix	Control	Female	400	59.8	Railway
8	38	Mix	Control	Female	420	59	Railway
8	53	Mix	Control	Female	420	60.2	Railway
8	48	Mix	Control	Female	430	61.5	Railway
8	40	Mix	Control	Female	440	60.6	Railway
8	46	Mix	Control	Female	440	59.2	Railway
8	59	Mix	Control	Female	530	58.9	Railway
9	372	Mix	Artificial	Female	350	53.6	Railway
9	388	Mix	Artificial	Female	370	55.2	Railway
9	365	Mix	Artificial	Female	380	55.1	Railway
9	383	Mix	Artificial	Female	380	60.5	Railway
9	364	Mix	Artificial	Male	550	64.3	Railway
9	366	Mix	Artificial	Male	470	60.9	Railway
9	367	Mix	Artificial	Male	450	59.4	Railway
9	369	Mix	Artificial	Male	490	60.6	Railway
9	370	Mix	Artificial	Male	490	60.7	Railway
9	371	Mix	Artificial	Male	470	63.1	Railway
9	373	Mix	Artificial	Male	570	66.1	Railway
9	374	Mix	Artificial	Male	550	62.2	Railway
9	375	Mix	Artificial	Male	520	66.4	Railway
9	376	Mix	Artificial	Male	500	59.8	Railway
9	377	Mix	Artificial	Male	470	63.6	Railway
9	378	Mix	Artificial	Male	490	61.1	Railway
9	384	Mix	Artificial	Male	490	63.3	Railway
9	386	Mix	Artificial	Male	500	63.1	Railway
9	387	Mix	Artificial	Male	470	61.5	Railway
9	392	Mix	Artificial	Male	520	64.5	Railway
9	380	Mix	Artificial	Female	390	58.2	Railway
9	382	Mix	Artificial	Female	400	55.4	Railway
9	379	Mix	Artificial	Female	420	57.9	Railway
9	391	Mix	Artificial	Female	420	58.4	Railway
9	393	Mix	Artificial	Female	420	60.5	Railway
9	385	Mix	Artificial	Female	430	59.8	Railway
9	389	Mix	Artificial	Female	430	60.1	Railway
9	390	Mix	Artificial	Female	430	60.2	Railway
9	381	Mix	Artificial	Female	440	61.5	Railway
9	368	Mix	Artificial	Female	450	59.3	Railway
10	552	Control	Artificial	Female	350	53.6	Railway
10	540	Control	Artificial	Female	370	56.9	Railway
10	542	Control	Artificial	Female	380	56.9	Railway
10	553	Control	Artificial	Female	380	59	Railway
10	531	Control	Artificial	Male	460	61	Railway
10	532	Control	Artificial	Male	480	63.6	Railway
10	533	Control	Artificial	Male			Railway
10	534	Control	Artificial	Male	520	63	Railway
10	536	Control	Artificial	Male	630	68.5	Railway
10	537	Control	Artificial	Male	460	63.8	Railway
10	538	Control	Artificial	Male	500	64.4	Railway
10	539	Control	Artificial	Male	460	62.2	Railway
10	541	Control	Artificial	Male	530	68.2	Railway
10	544	Control	Artificial	Male	520	64.9	Railway
10	545	Control	Artificial	Male	490	58.8	Railway
10	546	Control	Artificial	Male	510	62.4	Railway
10	548	Control	Artificial	Male	460	61.9	Railway
10	554	Control	Artificial	Male	480	64.3	Railway
10	555	Control	Artificial	Male	400	59.7	Railway
10	557	Control	Artificial	Male	490	64.3	Railway
10	558	Control	Artificial	Male	500	63.3	Railway
10	560	Control	Artificial	Male	530	63.2	Railway
10	549	Control	Artificial	Female	400	57.5	Railway
10	559	Control	Artificial	Female	400	60.7	Railway
10	535	Control	Artificial	Female	420	59.6	Railway
10	543	Control	Artificial	Female	420	58.4	Railway
10	547	Control	Artificial	Female	420	61.9	Railway
10	551	Control	Artificial	Female	430	59.5	Railway
10	556	Control	Artificial	Female	430	61.8	Railway
10	550	Control	Artificial	Female	470	63.1	Railway
11	875	Control	Natural	Female	350	54.7	Railway
11	864	Control	Natural	Female	380	57.1	Railway
11	867	Control	Natural	Female	380	56.1	Railway
11	889	Control	Natural	Female	380	53.9	Railway
11	883	Control	Natural	Female	390	59.1	Railway
11	868	Control	Natural	Male	540	63.1	Railway
11	869	Control	Natural	Male	450	57.3	Railway
11	870	Control	Natural	Male	500	62.5	Railway
11	872	Control	Natural	Male	490	62.5	Railway
11	873	Control	Natural	Male	550	63.6	Railway
11	874	Control	Natural	Male	440	58.7	Railway
11	876	Control	Natural	Male	410	58.1	Railway
11	877	Control	Natural	Male	530	65.6	Railway
11	878	Control	Natural	Male	560	57.4	Railway
11	881	Control	Natural	Male	550	60.5	Railway
11	884	Control	Natural	Male	480	60.3	Railway
11	887	Control	Natural	Male	500	61.3	Railway
11	890	Control	Natural	Male	510	63.7	Railway
11	892	Control	Natural	Male	550	63.2	Railway
11	865	Control	Natural	Female	400	58.5	Railway
11	871	Control	Natural	Female	400	55.4	Railway
11	879	Control	Natural	Female	400	56.7	Railway
11	880	Control	Natural	Female	410	58	Railway
11	882	Control	Natural	Female	420	58	Railway
11	885	Control	Natural	Female	420	57	Railway
11	891	Control	Natural	Female	420	57.7	Railway
11	886	Control	Natural	Female	440	54.9	Railway
11	893	Control	Natural	Female	450	57.5	Railway
11	866	Control	Natural	Female	470	61.8	Railway
11	888	Control	Natural	Female	470	58.6	Railway
12	673	Mix	Natural	Female	330	53.5	Railway
12	679	Mix	Natural	Female	360	55.4	Railway
12	691	Mix	Natural	Female	390	58.5	Railway
12	669	Mix	Natural	Male	520	62.6	Railway
12	670	Mix	Natural	Male	440	61	Railway
12	671	Mix	Natural	Male	560	65.2	Railway
12	672	Mix	Natural	Male	500	65.6	Railway
12	674	Mix	Natural	Male	500	64.4	Railway
12	675	Mix	Natural	Male	510	63.2	Railway
12	678	Mix	Natural	Male	630	66.8	Railway
12	680	Mix	Natural	Male	460	69.9	Railway
12	681	Mix	Natural				Railway
12	682	Mix	Natural	Male	450	61	Railway
12	684	Mix	Natural	Male	480	61.9	Railway
12	686	Mix	Natural	Male	470	60.4	Railway
12	690	Mix	Natural	Male	500	62.5	Railway
12	692	Mix	Natural	Male	470	60.9	Railway
12	695	Mix	Natural	Male	500	64	Railway
12	697	Mix	Natural	Male	480	62.4	Railway
12	668	Mix	Natural	Female	400	58.7	Railway
12	689	Mix	Natural	Female	400	55.6	Railway
12	694	Mix	Natural	Female	400	57.8	Railway
12	683	Mix	Natural	Female	410	57.7	Railway
12	677	Mix	Natural	Female	420	59.8	Railway
12	687	Mix	Natural	Female	420	59.1	Railway
12	696	Mix	Natural	Female	420	61.2	Railway
12	688	Mix	Natural	Female	440	60.6	Railway
12	693	Mix	Natural	Female	440	61.1	Railway
12	676	Mix	Natural	Female	460	58.7	Railway
12	685	Mix	Natural	Female	520	63.1	Railway
13	70	Mix	Control	Female	380	58	Railway
13	85	Mix	Control	Female	380	54.9	Railway
13	86	Mix	Control	Female	380	56.6	Railway
13	88	Mix	Control	Female	380	56.2	Railway
13	89	Mix	Control	Female	390	57.8	Railway
13	61	Mix	Control	Male	440	66	Railway
13	62	Mix	Control	Male	460	61	Railway
13	63	Mix	Control	Male	550	65.4	Railway
13	64	Mix	Control	Male	360	55.7	Railway
13	65	Mix	Control	Male	450	60.3	Railway
13	66	Mix	Control	Male	360	59.5	Railway
13	67	Mix	Control	Male	540	68.2	Railway
13	68	Mix	Control	Male	560	66.2	Railway
13	69	Mix	Control	Male	420	59.1	Railway
13	72	Mix	Control	Male	400	59.2	Railway
13	77	Mix	Control	Male	540	65.8	Railway
13	78	Mix	Control	Male	500	64.5	Railway
13	79	Mix	Control	Male	470	60.1	Railway
13	80	Mix	Control	Male	540	64.4	Railway
13	82	Mix	Control	Male	440	59.2	Railway
13	83	Mix	Control	Male	440	58.1	Railway
13	87	Mix	Control	Male	520	64	Railway
13	76	Mix	Control	Female	440	58.9	Railway
13	81	Mix	Control	Female	440	61	Railway
13	84	Mix	Control	Female	440	61	Railway
13	90	Mix	Control	Female	440	62.4	Railway
13	75	Mix	Control	Female	460	61.8	Railway
13	74	Mix	Control	Female	470	55	Railway
13	73	Mix	Control	Female	520	63.4	Railway
13	71	Mix	Control	Female			Railway
14	236	Control	Control	Female	340	54	Railway
14	247	Control	Control	Female	340	53.1	Railway
14	233	Control	Control	Female	380	55.5	Railway
14	239	Control	Control	Female	390	57.8	Railway
14	249	Control	Control	Female	390	59.1	Railway
14	228	Control	Control	Male	500	62	Railway
14	229	Control	Control	Male	460	60	Railway
14	230	Control	Control	Female	400	59.1	Railway
14	231	Control	Control	Male	570	65	Railway
14	232	Control	Control	Male	540	64.3	Railway
14	244	Control	Control	Female	400	60.2	Railway
14	234	Control	Control	Male	540	64.2	Railway
14	250	Control	Control	Female	400	56.8	Railway
14	251	Control	Control	Female	400	60.1	Railway
14	237	Control	Control	Male	510	62.4	Railway
14	253	Control	Control	Female	400	57.4	Railway
14	241	Control	Control	Male	450	60.2	Railway
14	245	Control	Control	Male	470	60.6	Railway
14	246	Control	Control	Male	520	65.4	Railway
14	248	Control	Control	Male	410	54.8	Railway
14	254	Control	Control	Male	420	58.8	Railway
14	255	Control	Control	Male	500	60.9	Railway
14	256	Control	Control	Male	520	61.3	Railway
14	257	Control	Control	Male	420	58.9	Railway
14	238	Control	Control	Female	420	55.1	Railway
14	252	Control	Control	Female	420	60.2	Railway
14	240	Control	Control	Female	430	59.2	Railway
14	235	Control	Control	Female	450	59.1	Railway
14	242	Control	Control	Female	450	60.2	Railway
14	243	Control	Control	Female	460	60.9	Railway
15	565	Control	Artificial	Female	380	55.9	Railway
15	563	Control	Artificial	Female	400	56.9	Railway
15	572	Control	Artificial	Female	400	55.9	Railway
15	561	Control	Artificial	Male	500	64.4	Railway
15	562	Control	Artificial	Male	470	60.4	Railway
15	564	Control	Artificial	Male	590	66.1	Railway
15	566	Control	Artificial	Male	540	56.8	Railway
15	567	Control	Artificial	Male	560	66.4	Railway
15	568	Control	Artificial	Male	500	63.7	Railway
15	569	Control	Artificial	Male	460	61.5	Railway
15	571	Control	Artificial	Male	450	63	Railway
15	573	Control	Artificial	Male	550	64.4	Railway
15	575	Control	Artificial	Male	490	62.8	Railway
15	576	Control	Artificial	Male	520	60.9	Railway
15	577	Control	Artificial	Male	520	62.5	Railway
15	578	Control	Artificial	Male	350	54.1	Railway
15	579	Control	Artificial	Male	500	62.2	Railway
15	580	Control	Artificial	Male	450	62.2	Railway
15	581	Control	Artificial	Male	580	67.8	Railway
15	582	Control	Artificial	Male	480	61.4	Railway
15	583	Control	Artificial	Male	550	65.4	Railway
15	585	Control	Artificial	Male	520	64.9	Railway
15	586	Control	Artificial	Male	420	59.5	Railway
15	587	Control	Artificial	Male	560	66.8	Railway
15	588	Control	Artificial	Male	540	63.6	Railway
15	590	Control	Artificial	Male	480	63.8	Railway
15	584	Control	Artificial	Female	420	58.6	Railway
15	574	Control	Artificial	Female	440	57.4	Railway
15	570	Control	Artificial	Female	450	58.6	Railway
15	589	Control	Artificial	Female	450	60.1	Railway
16	394	Mix	Artificial	Female	350	55.7	Railway
16	404	Mix	Artificial	Female	350	58.4	Railway
16	405	Mix	Artificial	Female	350	51.2	Railway
16	395	Mix	Artificial	Female	360	55	Railway
16	400	Mix	Artificial	Female	370	55.4	Railway
16	401	Mix	Artificial	Female	370	56.7	Railway
16	419	Mix	Artificial	Female	370	54.9	Railway
16	396	Mix	Artificial	Female	380	56.8	Railway
16	410	Mix	Artificial	Female	380	57.8	Railway
16	397	Mix	Artificial	Male	450	59.3	Railway
16	398	Mix	Artificial	Male	470	62	Railway
16	403	Mix	Artificial	Male	400	55.9	Railway
16	407	Mix	Artificial	Male	570	64.6	Railway
16	408	Mix	Artificial	Male	500	63.8	Railway
16	399	Mix	Artificial	Female	410	56	Railway
16	412	Mix	Artificial	Male	440	58.3	Railway
16	402	Mix	Artificial	Female	410	59.2	Railway
16	414	Mix	Artificial	Male	550	64.5	Railway
16	413	Mix	Artificial	Female	410	55.3	Railway
16	417	Mix	Artificial	Male	520	60.8	Railway
16	418	Mix	Artificial	Male	550	66.2	Railway
16	420	Mix	Artificial	Male	510	64.6	Railway
16	421	Mix	Artificial	Male	510	63	Railway
16	423	Mix	Artificial	Male	490	61.2	Railway
16	409	Mix	Artificial	Female	420	61	Railway
16	411	Mix	Artificial	Female	420	57	Railway
16	415	Mix	Artificial	Female	420	60.6	Railway
16	406	Mix	Artificial	Female	450	56.2	Railway
16	422	Mix	Artificial	Female	470	62.2	Railway
16	416	Mix	Artificial	Female	480	62.8	Railway
17	715	Mix	Natural	Female	380	54.2	Railway
17	724	Mix	Natural	Female	400	57.7	Railway
17	717	Mix	Natural	Female	410	59.2	Railway
17	702	Mix	Natural	Male	560	67.1	Railway
17	705	Mix	Natural	Male	500	61.6	Railway
17	706	Mix	Natural	Male	430	57.6	Railway
17	709	Mix	Natural	Male	460	66.8	Railway
17	711	Mix	Natural	Male	500	63.8	Railway
17	712	Mix	Natural	Male	500	62.4	Railway
17	713	Mix	Natural	Male	540	63.5	Railway
17	714	Mix	Natural	Male	540	63.7	Railway
17	716	Mix	Natural	Male	530	64.6	Railway
17	719	Mix	Natural	Male	530	60.8	Railway
17	720	Mix	Natural	Male	500	64.8	Railway
17	721	Mix	Natural	Male	520	63.6	Railway
17	722	Mix	Natural	Male	530	65.7	Railway
17	723	Mix	Natural	Male			Railway
17	727	Mix	Natural	Male	560	66.2	Railway
17	725	Mix	Natural	Female	420	61.9	Railway
17	707	Mix	Natural	Female	430	57.8	Railway
17	726	Mix	Natural	Female	430	58.8	Railway
17	699	Mix	Natural	Female	440	61.8	Railway
17	700	Mix	Natural	Female	440	60.2	Railway
17	701	Mix	Natural	Female	440	57.9	Railway
17	718	Mix	Natural	Female	440	60.6	Railway
17	698	Mix	Natural	Female	460	61.5	Railway
17	708	Mix	Natural	Female	480	62.1	Railway
17	704	Mix	Natural	Female	490	64.7	Railway
17	703	Mix	Natural	Female	520	61	Railway
17	710	Mix	Natural	Female			Railway
18	895	Control	Natural	Female	370	55.4	Little Firs
18	900	Control	Natural	Female	380	57.2	Little Firs
18	903	Control	Natural	Female	380	55	Little Firs
18	901	Control	Natural	Female	390	54.7	Little Firs
18	913	Control	Natural	Female	400	58.3	Little Firs
18	922	Control	Natural	Female	400	61.6	Little Firs
18	899	Control	Natural	Female	410	60.4	Little Firs
18	904	Control	Natural	Female	410	57.8	Little Firs
18	915	Control	Natural	Female	410	58.4	Little Firs
18	894	Control	Natural	Male	450	60.7	Little Firs
18	896	Control	Natural	Male	470	60.5	Little Firs
18	897	Control	Natural	Male	480	63.5	Little Firs
18	906	Control	Natural	Male	510	64.9	Little Firs
18	907	Control	Natural	Male	460	60.4	Little Firs
18	908	Control	Natural	Male	430	60.2	Little Firs
18	909	Control	Natural	Male	500	60	Little Firs
18	911	Control	Natural	Male	610	66.9	Little Firs
18	917	Control	Natural	Male	490	61.7	Little Firs
18	919	Control	Natural	Male	500	65.5	Little Firs
18	921	Control	Natural	Male	450	57.1	Little Firs
18	923	Control	Natural				Little Firs
18	920	Control	Natural	Female	420	57.8	Little Firs
18	905	Control	Natural	Female	430	60	Little Firs
18	912	Control	Natural	Female	440	61.4	Little Firs
18	918	Control	Natural	Female	440	58	Little Firs
18	898	Control	Natural	Female	450	60	Little Firs
18	910	Control	Natural	Female	450	60	Little Firs
18	902	Control	Natural	Female	460	60.8	Little Firs
18	914	Control	Natural	Female	470	62.2	Little Firs
18	916	Control	Natural	Female	470	64.2	Little Firs
19	264	Control	Control	Female	360	55.5	Little Firs
19	258	Control	Control	Female	370	56.7	Little Firs
19	271	Control	Control	Female	380	57.8	Little Firs
19	282	Control	Control	Female	380	58.6	Little Firs
19	280	Control	Control	Female	390	58.4	Little Firs
19	259	Control	Control	Male	370	57	Little Firs
19	262	Control	Control	Male	450	61.1	Little Firs
19	263	Control	Control	Male	460	62.1	Little Firs
19	265	Control	Control	Male	500	62.4	Little Firs
19	266	Control	Control	Male	490	61.8	Little Firs
19	267	Control	Control	Male	460	62	Little Firs
19	270	Control	Control	Male	470	62.5	Little Firs
19	285	Control	Control	Female	420	59.6	Little Firs
19	272	Control	Control	Male	470	65.5	Little Firs
19	273	Control	Control	Male	420	58.6	Little Firs
19	276	Control	Control	Male	470	63.4	Little Firs
19	278	Control	Control	Male	490	62	Little Firs
19	279	Control	Control	Male	460	61.1	Little Firs
19	284	Control	Control	Male	420	56.5	Little Firs
19	269	Control	Control	Female	430	56.9	Little Firs
19	275	Control	Control	Female	430	59.4	Little Firs
19	261	Control	Control	Female	440	57.4	Little Firs
19	281	Control	Control	Female	440	58.8	Little Firs
19	260	Control	Control	Female	450	57.8	Little Firs
19	268	Control	Control	Female	450	61	Little Firs
19	283	Control	Control	Female	450	62	Little Firs
19	274	Control	Control	Female	470	61.6	Little Firs
19	286	Control	Control	Female	470	61.8	Little Firs
19	287	Control	Control	Female	470	62.4	Little Firs
19	277	Control	Control	Female	480	60.4	Little Firs
20	101	Mix	Control	Female	380	54	Little Firs
20	102	Mix	Control	Female	380	54.1	Little Firs
20	117	Mix	Control	Female	390	56.4	Little Firs
20	96	Mix	Control	Female	400	53.5	Little Firs
20	100	Mix	Control	Female	400	57.8	Little Firs
20	109	Mix	Control	Female	400	54.2	Little Firs
20	110	Mix	Control	Female	400	56.6	Little Firs
20	111	Mix	Control	Female	400	54.5	Little Firs
20	94	Mix	Control	Female	420	58.5	Little Firs
20	91	Mix	Control	Male	540	59.5	Little Firs
20	93	Mix	Control	Male	530	62	Little Firs
20	95	Mix	Control	Male	480	61.4	Little Firs
20	97	Mix	Control	Male	560	66.7	Little Firs
20	99	Mix	Control	Male	480	61.2	Little Firs
20	103	Mix	Control	Male	520	60.5	Little Firs
20	104	Mix	Control	Male	490	62.8	Little Firs
20	106	Mix	Control	Male	480	60.9	Little Firs
20	108	Mix	Control	Male	520	62.3	Little Firs
20	112	Mix	Control	Male	470	62.5	Little Firs
20	113	Mix	Control	Male	500	61.3	Little Firs
20	114	Mix	Control	Male	400	62.6	Little Firs
20	115	Mix	Control	Male	550	64.4	Little Firs
20	119	Mix	Control	Male	520	59	Little Firs
20	120	Mix	Control				Little Firs
20	107	Mix	Control	Female	430	56.4	Little Firs
20	92	Mix	Control	Female	440	60.3	Little Firs
20	105	Mix	Control	Female	450	60.7	Little Firs
20	98	Mix	Control	Female	460	61	Little Firs
20	118	Mix	Control	Female	460	61.1	Little Firs
20	116	Mix	Control	Female	500	59.2	Little Firs
21	444	Mix	Artificial	Female	340	53.5	Little Firs
21	424	Mix	Artificial	Female	360	55.6	Little Firs
21	428	Mix	Artificial	Female	360	55.4	Little Firs
21	452	Mix	Artificial	Female	370	55.9	Little Firs
21	437	Mix	Artificial	Female	380	58.8	Little Firs
21	443	Mix	Artificial	Female	380	57.9	Little Firs
21	449	Mix	Artificial	Female	400	58.9	Little Firs
21	435	Mix	Artificial	Female	410	59.8	Little Firs
21	446	Mix	Artificial	Female	410	61	Little Firs
21	450	Mix	Artificial	Female	410	56.9	Little Firs
21	434	Mix	Artificial	Female	420	60.4	Little Firs
21	441	Mix	Artificial	Female	420	58.6	Little Firs
21	426	Mix	Artificial	Male	520	62.9	Little Firs
21	427	Mix	Artificial	Male	570	67.1	Little Firs
21	429	Mix	Artificial	Male	500	62.1	Little Firs
21	430	Mix	Artificial	Male	500	60.8	Little Firs
21	431	Mix	Artificial	Male	560	64.2	Little Firs
21	432	Mix	Artificial	Male	570	67.1	Little Firs
21	433	Mix	Artificial	Male	510	66.2	Little Firs
21	438	Mix	Artificial	Male	570	68.5	Little Firs
21	439	Mix	Artificial	Male	510	62.4	Little Firs
21	440	Mix	Artificial	Male	410	59.2	Little Firs
21	442	Mix	Artificial	Male	470	63.3	Little Firs
21	447	Mix	Artificial	Male	540	65.8	Little Firs
21	451	Mix	Artificial	Male	540	63.5	Little Firs
21	453	Mix	Artificial	Male	410	58.2	Little Firs
21	425	Mix	Artificial	Female	430	58.5	Little Firs
21	436	Mix	Artificial	Female	440	61.5	Little Firs
21	448	Mix	Artificial	Female	440	62.5	Little Firs
21	445	Mix	Artificial	Female	450	62.8	Little Firs
22	597	Control	Artificial	Female	350	52.5	Little Firs
22	609	Control	Artificial	Female	400	55.7	Little Firs
22	593	Control	Artificial	Male	500	58.5	Little Firs
22	594	Control	Artificial	Male	550	62.2	Little Firs
22	595	Control	Artificial	Male	500	61.2	Little Firs
22	596	Control	Artificial	Male	540	63.8	Little Firs
22	591	Control	Artificial	Female	430	58.1	Little Firs
22	598	Control	Artificial	Male	540	63.7	Little Firs
22	592	Control	Artificial	Female	430	54.1	Little Firs
22	604	Control	Artificial	Male	500	58.6	Little Firs
22	607	Control	Artificial	Male	480	58.9	Little Firs
22	608	Control	Artificial	Male	530	61.5	Little Firs
22	610	Control	Artificial	Male	560	63.2	Little Firs
22	611	Control	Artificial	Male	500	64.2	Little Firs
22	613	Control	Artificial	Male	540	61.4	Little Firs
22	614	Control	Artificial	Male	540	63	Little Firs
22	615	Control	Artificial	Male	580	64.2	Little Firs
22	617	Control	Artificial	Male	540	64.6	Little Firs
22	618	Control	Artificial	Male	540	62.3	Little Firs
22	620	Control	Artificial				Little Firs
22	599	Control	Artificial	Female	440	59.2	Little Firs
22	601	Control	Artificial	Female	440	57.4	Little Firs
22	602	Control	Artificial	Female	440	55.6	Little Firs
22	616	Control	Artificial	Female	440	59.5	Little Firs
22	606	Control	Artificial	Female	450	59	Little Firs
22	612	Control	Artificial	Female	460	58.7	Little Firs
22	603	Control	Artificial	Female	490	60	Little Firs
22	605	Control	Artificial	Female	490	60.1	Little Firs
22	619	Control	Artificial	Female	520	60.9	Little Firs
22	600	Control	Artificial	Female	540	62.1	Little Firs
23	938	Control	Natural	Female	370	58.3	Little Firs
23	927	Control	Natural	Female	380	57	Little Firs
23	945	Control	Natural	Female	390	57.5	Little Firs
23	933	Control	Natural	Female	420	53.6	Little Firs
23	942	Control	Natural	Female	420	57.2	Little Firs
23	951	Control	Natural	Female	420	60.1	Little Firs
23	952	Control	Natural	Female	420	60.8	Little Firs
23	924	Control	Natural	Male	470	63.4	Little Firs
23	925	Control	Natural	Male	520	61.7	Little Firs
23	926	Control	Natural	Male	560	63.1	Little Firs
23	928	Control	Natural	Male	460	63	Little Firs
23	930	Control	Natural	Male	490	65.1	Little Firs
23	931	Control	Natural	Male	540	62.9	Little Firs
23	934	Control	Natural	Male	580	65.9	Little Firs
23	935	Control	Natural	Male	470	60.6	Little Firs
23	939	Control	Natural	Male	520	63.8	Little Firs
23	941	Control	Natural	Male	580	67	Little Firs
23	943	Control	Natural	Male	580	67.9	Little Firs
23	944	Control	Natural	Male	490	63.8	Little Firs
23	946	Control	Natural	Male	580	67.2	Little Firs
23	947	Control	Natural	Male	580	65.1	Little Firs
23	949	Control	Natural	Male	520	63.8	Little Firs
23	950	Control	Natural	Male	580	64.6	Little Firs
23	953	Control	Natural	Male	440	64	Little Firs
23	929	Control	Natural	Female	440	56.6	Little Firs
23	936	Control	Natural	Female	440	59	Little Firs
23	937	Control	Natural	Female	460	61.1	Little Firs
23	940	Control	Natural	Female	460	60.6	Little Firs
23	948	Control	Natural	Female	460	62	Little Firs
23	932	Control	Natural	Female	470	60.7	Little Firs
24	728	Mix	Natural	Female	220	51.2	Little Firs
24	755	Mix	Natural	Female	320	58.4	Little Firs
24	734	Mix	Natural	Female	360	61.5	Little Firs
24	740	Mix	Natural	Female	360	59	Little Firs
24	744	Mix	Natural	Female	360	59	Little Firs
24	747	Mix	Natural	Female	360	57.4	Little Firs
24	748	Mix	Natural	Female	360	58.2	Little Firs
24	751	Mix	Natural	Female	360	59.4	Little Firs
24	742	Mix	Natural	Female	380	59.4	Little Firs
24	750	Mix	Natural	Female	390	62.1	Little Firs
24	756	Mix	Natural	Female	390	61.1	Little Firs
24	752	Mix	Natural	Female	400	62.1	Little Firs
24	818	Mix	Natural	Female	400	61.4	Little Firs
24	738	Mix	Natural	Female	410	60.8	Little Firs
24	735	Mix	Natural	Female	420	63	Little Firs
24	729	Mix	Natural	Male	550	67.8	Little Firs
24	730	Mix	Natural	Male	490	64	Little Firs
24	731	Mix	Natural	Male	560	66.7	Little Firs
24	732	Mix	Natural	Male	510	67.5	Little Firs
24	733	Mix	Natural	Male	560	66.7	Little Firs
24	737	Mix	Natural	Male	370	61.6	Little Firs
24	739	Mix	Natural	Male	460	64.3	Little Firs
24	741	Mix	Natural	Male		69.4	Little Firs
24	743	Mix	Natural	Male	480	64.1	Little Firs
24	745	Mix	Natural	Male	480	68.4	Little Firs
24	746	Mix	Natural	Male	500	62.8	Little Firs
24	753	Mix	Natural	Male	460	68	Little Firs
24	754	Mix	Natural	Male	440	64.6	Little Firs
24	757	Mix	Natural	Male	420	60	Little Firs
24	736	Mix	Natural	Female	450	62.6	Little Firs
24	749	Mix	Natural	Female		60.8	Little Firs
25	125	Mix	Control	Female	340	55.7	Little Firs
25	137	Mix	Control	Female	380	58	Little Firs
25	142	Mix	Control	Female	380	58	Little Firs
25	149	Mix	Control	Female	380	58	Little Firs
25	148	Mix	Control	Female	380	49.7	Little Firs
25	139	Mix	Control	Female	390	56.7	Little Firs
25	150	Mix	Control	Female	390	61.2	Little Firs
25	138	Mix	Control	Female	400	58.3	Little Firs
25	143	Mix	Control	Female	400	59.6	Little Firs
25	147	Mix	Control	Female	420	60.2	Little Firs
25	136	Mix	Control	Female	430	58.6	Little Firs
25	126	Mix	Control	Female	440	60.3	Little Firs
25	128	Mix	Control	Female	440	59.8	Little Firs
25	132	Mix	Control	Female	440	58.4	Little Firs
25	123	Mix	Control	Male	440	58.6	Little Firs
25	122	Mix	Control	Male	420	59.7	Little Firs
25	124	Mix	Control	Male	560	63.1	Little Firs
25	134	Mix	Control	Female	440	62.2	Little Firs
25	127	Mix	Control	Male	520	64.1	Little Firs
25	129	Mix	Control	Male	540	63.1	Little Firs
25	130	Mix	Control	Male	450	58.9	Little Firs
25	131	Mix	Control	Male	400	57.5	Little Firs
25	133	Mix	Control	Male	460	61.6	Little Firs
25	135	Mix	Control	Male	520	64	Little Firs
25	141	Mix	Control	Female	446	59.8	Little Firs
25	144	Mix	Control	Male	480	51.2	Little Firs
25	145	Mix	Control	Male	460	61.3	Little Firs
25	146	Mix	Control	Male	440	58.5	Little Firs
25	121	Mix	Control	Female	450	58.5	Little Firs
25	140	Mix	Control	Female	450	61.3	Little Firs
26	296	Control	Control	Female	320	55.8	Little Firs
26	288	Control	Control	Female	360	55.5	Little Firs
26	314	Control	Control	Female	360	59.4	Little Firs
26	289	Control	Control	Female	370	58	Little Firs
26	302	Control	Control	Female	370	58.7	Little Firs
26	316	Control	Control	Female	370	58.4	Little Firs
26	293	Control	Control	Female	380	60.1	Little Firs
26	313	Control	Control	Female	390	60.1	Little Firs
26	292	Control	Control	Female	400	57	Little Firs
26	307	Control	Control	Female	400	61.5	Little Firs
26	315	Control	Control	Female	430	61	Little Firs
26	312	Control	Control	Female	440	60.8	Little Firs
26	290	Control	Control	Male	470	63.1	Little Firs
26	291	Control	Control	Male	440	63.4	Little Firs
26	294	Control	Control	Male	470	67	Little Firs
26	295	Control	Control	Male	530	65.5	Little Firs
26	298	Control	Control	Male	450	64	Little Firs
26	299	Control	Control	Male	520	64.7	Little Firs
26	300	Control	Control	Male	500	63.2	Little Firs
26	301	Control	Control	Male	500	65.4	Little Firs
26	303	Control	Control	Male	410	62.2	Little Firs
26	304	Control	Control	Male	470	63.2	Little Firs
26	305	Control	Control	Male	470	65.4	Little Firs
26	306	Control	Control	Male	490	65.8	Little Firs
26	308	Control	Control	Male	470	65.1	Little Firs
26	309	Control	Control	Male	490	65	Little Firs
26	310	Control	Control	Male	450	63.8	Little Firs
26	311	Control	Control	Male	500	65	Little Firs
26	297	Control	Control	Female	460	63.1	Little Firs
26	317	Control	Control	Female	470	64.4	Little Firs
27	638	Control	Artificial	Female	340	54.5	Little Firs
27	623	Control	Artificial	Female	380	56	Little Firs
27	645	Control	Artificial	Female	390	59.9	Little Firs
27	647	Control	Artificial	Female	390	60.1	Little Firs
27	621	Control	Artificial	Female	400	56.2	Little Firs
27	622	Control	Artificial	Female	420	59.5	Little Firs
27	624	Control	Artificial	Female	420	58.3	Little Firs
27	628	Control	Artificial	Female	420	60	Little Firs
27	636	Control	Artificial	Female	440	60.7	Little Firs
27	641	Control	Artificial	Female	440	61.2	Little Firs
27	643	Control	Artificial	Female	440	60.6	Little Firs
27	648	Control	Artificial	Female	440	60.4	Little Firs
27	637	Control	Artificial	Female	450	61.5	Little Firs
27	625	Control	Artificial	Male	500	64	Little Firs
27	626	Control	Artificial	Male	460	62	Little Firs
27	627	Control	Artificial	Male	550	67	Little Firs
27	629	Control	Artificial	Male	530	66.6	Little Firs
27	630	Control	Artificial	Male	490	65.3	Little Firs
27	631	Control	Artificial	Male	450	58.5	Little Firs
27	632	Control	Artificial	Male	440	60.4	Little Firs
27	633	Control	Artificial	Male	540	64.4	Little Firs
27	634	Control	Artificial	Male	500	64.4	Little Firs
27	635	Control	Artificial	Male	500	62.6	Little Firs
27	639	Control	Artificial	Male	540	65.1	Little Firs
27	640	Control	Artificial	Male	440	58.4	Little Firs
27	642	Control	Artificial	Male	460	60.1	Little Firs
27	644	Control	Artificial	Male	500	60.9	Little Firs
27	646	Control	Artificial	Male	450	60.5	Little Firs
27	649	Control	Artificial	Male	440	61.6	Little Firs
27	650	Control	Artificial				Little Firs
28	469	Mix	Artificial	Female	380	55.5	Little Firs
28	462	Mix	Artificial	Female	390	56.3	Little Firs
28	454	Mix	Artificial	Female	410	57	Little Firs
28	473	Mix	Artificial	Female	420	61.5	Little Firs
28	478	Mix	Artificial	Female	420	59.5	Little Firs
28	477	Mix	Artificial	Female	440	60.7	Little Firs
28	481	Mix	Artificial	Female	450	60.7	Little Firs
28	455	Mix	Artificial	Male	550	67.3	Little Firs
28	456	Mix	Artificial	Male	550	62.2	Little Firs
28	457	Mix	Artificial	Male	380	56.4	Little Firs
28	458	Mix	Artificial	Male	520	66.8	Little Firs
28	459	Mix	Artificial	Male	590	67	Little Firs
28	461	Mix	Artificial	Male	500	67.1	Little Firs
28	463	Mix	Artificial	Male	480	63.5	Little Firs
28	464	Mix	Artificial	Male	420	60.2	Little Firs
28	465	Mix	Artificial	Male	550	65.4	Little Firs
28	466	Mix	Artificial	Male	580	62.4	Little Firs
28	467	Mix	Artificial	Male	360	56.4	Little Firs
28	468	Mix	Artificial	Male	460	64.4	Little Firs
28	470	Mix	Artificial	Male	570	67.1	Little Firs
28	471	Mix	Artificial	Male	560	66.8	Little Firs
28	474	Mix	Artificial	Male	540	66.7	Little Firs
28	479	Mix	Artificial	Male	460	62.3	Little Firs
28	480	Mix	Artificial	Male	520	65.4	Little Firs
28	475	Mix	Artificial	Female	460	63.4	Little Firs
28	482	Mix	Artificial	Male	510	64	Little Firs
28	483	Mix	Artificial	Male	490	64	Little Firs
28	460	Mix	Artificial	Female	470	63.2	Little Firs
28	472	Mix	Artificial	Female	500	65	Little Firs
28	476	Mix	Artificial	Female	520	63.3	Little Firs
29	766	Mix	Natural	Female	360	55.3	Little Firs
29	778	Mix	Natural	Female	380	56.5	Little Firs
29	760	Mix	Natural	Female	390	58.2	Little Firs
29	765	Mix	Natural	Female	390	56.1	Little Firs
29	768	Mix	Natural	Female	390	56.7	Little Firs
29	782	Mix	Natural	Female	390	56.4	Little Firs
29	762	Mix	Natural	Female	400	58.4	Little Firs
29	764	Mix	Natural	Female	400	46.4	Little Firs
29	771	Mix	Natural	Female	400	57.2	Little Firs
29	781	Mix	Natural	Female	400	58.2	Little Firs
29	759	Mix	Natural	Female	420	60.1	Little Firs
29	776	Mix	Natural	Female	430	58.4	Little Firs
29	767	Mix	Natural	Female	450	63	Little Firs
29	783	Mix	Natural	Female	450	58.9	Little Firs
29	758	Mix	Natural	Male	420	60.7	Little Firs
29	761	Mix	Natural	Male	460	59.8	Little Firs
29	763	Mix	Natural	Male	500	64.8	Little Firs
29	769	Mix	Natural	Male	460	64.3	Little Firs
29	770	Mix	Natural	Male	520	62.4	Little Firs
29	772	Mix	Natural	Male	550	64.9	Little Firs
29	773	Mix	Natural	Male	540	64.9	Little Firs
29	774	Mix	Natural	Male	500	62.8	Little Firs
29	775	Mix	Natural	Male	500	63.7	Little Firs
29	777	Mix	Natural	Male	500	64	Little Firs
29	779	Mix	Natural	Male	430	58.7	Little Firs
29	784	Mix	Natural	Male	500	61.9	Little Firs
29	785	Mix	Natural	Male	540	65.4	Little Firs
29	786	Mix	Natural	Male	500	64	Little Firs
29	787	Mix	Natural				Little Firs
29	780	Mix	Natural	Female	470	63.2	Little Firs
30	960	Control	Natural	Female	260	48.7	Little Firs
30	959	Control	Natural	Female	340	57.3	Little Firs
30	978	Control	Natural	Female	360	57.4	Little Firs
30	966	Control	Natural	Female	410	58.1	Little Firs
30	955	Control	Natural	Female	420	60.1	Little Firs
30	957	Control	Natural	Female	420	58.8	Little Firs
30	963	Control	Natural	Female	420	59	Little Firs
30	967	Control	Natural	Female	420	59.5	Little Firs
30	974	Control	Natural	Female	420	61.8	Little Firs
30	981	Control	Natural	Female	430	62	Little Firs
30	982	Control	Natural	Female	440	59.8	Little Firs
30	983	Control	Natural	Female	440	60.4	Little Firs
30	958	Control	Natural	Female	450	61.4	Little Firs
30	977	Control	Natural	Female	450	59.4	Little Firs
30	971	Control	Natural	Female	460	59.2	Little Firs
30	954	Control	Natural	Male	540	64	Little Firs
30	956	Control	Natural	Male	560	64.8	Little Firs
30	961	Control	Natural	Male	480	63.5	Little Firs
30	962	Control	Natural	Male	540	64.5	Little Firs
30	964	Control	Natural	Male	560	66.7	Little Firs
30	965	Control	Natural	Male	490	59.5	Little Firs
30	968	Control	Natural	Male	480	63.5	Little Firs
30	969	Control	Natural	Male	460	61.6	Little Firs
30	970	Control	Natural	Male	500	62.9	Little Firs
30	972	Control	Natural	Male	570	67.9	Little Firs
30	973	Control	Natural	Male	500	63.2	Little Firs
30	975	Control	Natural	Male	470	62.8	Little Firs
30	976	Control	Natural	Male	460	62.5	Little Firs
30	979	Control	Natural	Male	450	61.6	Little Firs
30	980	Control	Natural	Male	480	60.4	Little Firs
Spare				Female	390
Spare				Female	390
Spare				Female	400
Spare				Female	420
Spare				Female	430
Spare				Female	440
Spare				Female	450
Spare				Female	460
Spare				Female	460
Spare				Female	500
Spare				Male	510
Spare				Male	560
Spare				Male	520
Spare				Male	480
Spare				Male	500
Spare				Male	620
Spare				Male	600
Spare				Male	420
Spare				Male	520
Spare				Male	560

## Sheet: Release Morpho 2015
Tag	Pen	Sex	Mass	Tarsus
159	A	f	636	68.3
160	A	m	716	71.3
217	A	m	756	73
218	A	m	716	69.9
219	A	m	776	73.8
220	A	f	636	64.3
221	A	m	866	73.8
222	A	m	766	74.8
224	A	m	826	76.1
225	A	f	626	67.1
226	A	f	706	70.1
227	A	f	636	66.5
228	A	m	716	69.1
229	A	m	846	77
230	A	f	666	66.1
242	A	f	646	64.7
243	A	m	746	72.2
244	A	m	826	73.8
245	A	m	766	75.3
246	A	f	536	62.7
247	A	m	746	74.4
248	A	f	636	67.8
249	A	m	726	73.1
251	A	m	776	73.1
252	A	m	796	73.6
253	A	f	626	69.2
254	A	f	656	67
255	A	f	686	67.9
256	A	m	716	69.8
257	A	m	786	70.2
258	A	f	556	62.9
259	A	f	666	66.3
260	A	m	706	71.1
261	A	m	806	76.6
262	A	f	606	68.7
264	A	f	566	63.2
265	A	f	626	69.2
266	A	f	666	73.2
269	A	f	516	62.8
270	A	m	756	68.5
271	A	f	506	62.4
272	A	m	716	71.7
273	A	f	646	69
276	A	m	776	70
277	A	m	606	68.8
278	A	f	586	64.4
279	B	m	896	74.9
280	B	m	726	72
281	B	m	736	67.2
282	B	f	676	70
283	B	f	616	65.3
284	B	m	756	75.4
285	B	m	676	71.1
286	B	m	776	71.8
287	B	m	676	69.5
288	B	f	656	67.2
289	B	m	736	71.6
290	B	f	576	62.9
292	B	m	786	73.6
293	B	m	806	71.1
294	B	f	696	69.8
295	B	f	596	65.9
296	B	m	776	69.4
297	B	m	936	81.1
298	B	m	716	69.4
299	B	m	856	76
300	B	m	686	70.9
302	B	m	736	73.4
304	B	f	696	63.6
305	B	f	616	66.3
306	B	f	556	64.3
308	B	f	656	64.7
310	B	m	826	78
311	B	m	776	75.1
312	B	m	696	73.3
313	B	m	816	74.2
314	B	m	706	70.1
315	B	m	726	74.5
316	B	f	606	63
317	B	m	816	78.7
318	B	m	696	69.6
319	B	f	716	67.6
320	B	f	656	63.9
321	B	f	606	66.7
322	B	m	746	74.7
323	B	f	646	69.3
324	B	f	646	64.7
325	B	m	696	69.9
327	B	f	606	66.8
328	B	f	726	66.9
329	B	f	586	64.8
330	B	m	816	75.7
332	B	m	726	72.5
333	B	m	706	70.7
334	B	m	826	73.1
335	C	m	726	73.6
336	C	f	576	65
337	C	f	656	68.8
338	C	f	606	63.2
339	C	m	636	69.4
340	C	m	656	68.2
341	C	m	716	74.3
342	C	m	596	68.5
343	C	m	766	74.2
344	C	m	656	73
345	C	f	646	64
346	C	f	606	63.5
347	C	m	656	71.3
348	C	m	686	72.2
349	C	m	706	71
350	C	m	826	73.5
351	C	m	786	76.9
353	C	m	766	72.5
354	C	m	776	73
356	C	m	746	74.9
357	C	f	676	65.8
358	C	f	630	62.7
359	C	m	786	70.2
360	C	f	516	63.6
361	C	f	636	68.6
362	C	f	556	63.1
363	C	m	756	68.8
364	C	f	566	63.4
366	C	m	606	68.2
367	C	m	746	74.6
368	C	f	566	64.3
369	C	f	576	64.5
371	C	f	646	68.8
372	C	m	716	71.5
373	C	f	556	62.2
374	C	m	766	73.4
375	C	f	626	64.9
376	C	f	576	64.2
377	C	f	606	65.8
378	C	f	596	67.4
379	C	m	716	70.8
380	C	f	546	65.5
381	C	f	646	62.4
382	C	m	666	71.3
383	C	m	756	72.8
384	C	f	536	64.6
385	C	f	546	60.7
386	C	m	706	73.4
388	C	f	586	63.5
390	C	f	506	64.2
391	D	m	706	68.2
392	D	f	536	65.9
393	D	m	726	74.9
395	D	m	786	71.6
398	D	m	736	74.2
399	D	f	506	63.5
400	D	m	806	73.6
421	D	f	516	63.7
422	D	f	536	62.8
423	D	m	706	73.9
425	D	f	576	62.9
426	D	f	566	67
427	D	f	586	65
428	D	m	736	72.8
430	D	f	606	64.9
431	D	m	706	69.8
432	D	m	726	78.2
433	D	f	586	66.4
434	D	f	566	65.8
435	D	m	686	74.1
436	D	m	696	69
437	D	m	706	73.9
438	D	f	556	63.8
439	D	f	466	55.8
440	D	m	686	72.6
441	D	f	676	68.7
443	D	f	586	67.9
445	D	f	576	63.9
446	D	m	616	71
448	D	f	606	75.9
449	D	m	736	75.1
450	D	m	766	69.7
451	D	m	706	73.2
452	D	m	746	73.2
453	D	m	686	69.1
455	D	m	776	75
456	D	m	696	72.3
457	D	f	696	67
458	D	m	556	72.2
460	D	f	656	68.7
461	D	m	616	72.4
462	D	m	796	74.3
463	D	f	686	65.6
465	D	f	686	65.4
467	D	f	556	54.5
468	D	f	496	63.7
469	D	m	676	71.5
470	A	f	656	66.5
471	A	f	676	65.9

## Sheet: Adult Morpho 2012
Tag	House	Diet	Date	Fate	Sex	Tarsus	Mass
175	7	Mealworm	2012-10-13	Shot	Female	67.7	1140
416	15	Control	2012-10-13	Shot	Female	72.5	1030
467	17	Mixed Seed	2012-10-13	Shot	Female	69.55	1100
623	19	Mealworm	2012-10-13	Shot	Female	73.9	1140
653	20	Mixed Seed	2012-10-13	Shot	Female	68	1020
678	21	Control	2012-10-13	Shot	Male	80.75	1480
825	26	Mixed Seed	2012-10-13	Shot	Female	74.35	1050
833	27	Control	2012-10-13	Shot	Female	68.15	1020
282	11	Mixed Seed	2012-10-15	Shot	Female	74.8	1110
494	18	Control	2012-10-15	Shot	Female	72.05	1020
919	30	Control	2012-10-15	Shot	Female	65.5	1210
32	2	Mixed Seed	2012-10-20	Shot	Female	72.5	1080
53	2	Mixed Seed	2012-10-20	Shot	Female	70.25	1160
57	3	Control	2012-10-20	Predated	Female	71	1190
108	4	Mealworm	2012-10-20	Shot	Female	72.55	1160
317	12	Control	2012-10-20	Shot	Male	83.95	1530
409	15	Control	2012-10-20	Shot	Female	70.7	1070
440	16	Mealworm	2012-10-20	Shot	Female	72.9	1060
612	19	Mealworm	2012-10-20	Shot	Male	77.2	1270
665	21	Control	2012-10-20	Shot	Male	84.8	1560
803	26	Mixed Seed	2012-10-20	Shot	Female	74.7	1190
131	5	Mixed Seed	2012-10-23	Shot	Male	83.1	1200
303	11	Mixed Seed	2012-10-23	Shot	Female	73.8	1240
438	16	Mealworm	2012-10-23	Shot	Female	69.35	1150
555	13	Mealworm	2012-10-23	Shot	Female	74.6	1150
848	27	Control	2012-10-23	Shot	Male	80.3	1480
888	29	Mixed Seed	2012-10-23	Shot	Female	70.6	1210
209	8	Mixed Seed	2012-10-30	Shot	Female	67.85	1040
425	16	Mealworm	2012-10-30	Shot	Male	81.35	1490
482	18	Control	2012-10-30	Shot	Male	76.3	1300
884	28	Mealworm	2012-10-30	Shot	Male	79.3	1440
13	1	Mealworm	2012-11-10	Shot	Female	74.95	1210
27	1	Mealworm	2012-11-10	Shot	Male	82.4	1640
35	2	Mixed Seed	2012-11-10	Shot	Male	79.25	1330
109	4	Mealworm	2012-11-10	Shot	Male	79.75	1400
110	4	Mealworm	2012-11-10	Shot	Male	77.35	1810
149	6	Control	2012-11-10	Shot	Male	82.5	1490
169	7	Mealworm	2012-11-10	Shot	Male	82.55	1660
170	7	Mealworm	2012-11-10	Shot	Male	82.85	1470
181	7	Mealworm	2012-11-10	Shot	Female	69.4	1260
203	8	Mixed Seed	2012-11-10	Shot	Female	70.05	1250
241	9	Control	2012-11-10	Shot	Male	79.85	1540
248	9	Control	2012-11-10	Shot	Female	70.2	1010
275	10	Mealworm	2012-11-10	Shot	Male	79.9	1660
322	12	Control	2012-11-10	Shot	Female	71.8	1270
327	12	Control	2012-11-10	Shot	Male	80.6	1670
334	12	Control	2012-11-10	Shot	Female	73.05	1290
358	13	Mealworm	2012-11-10	Shot	Male	76.4	1560
366	14	Mixed Seed	2012-11-10	Shot	Male	77.25	1550
412	15	Control	2012-11-10	Shot	Male	80.8	1440
542	7	Mealworm	2012-11-10	Shot	Male	79.55	1510
557	14	Mixed Seed	2012-11-10	Shot	Female	73.05	1210
659	20	Mixed Seed	2012-11-10	Shot	Male	80	1500
674	21	Control	2012-11-10	Shot	Female	70.65	1340
689	21	Control	2012-11-10	Shot	Male	80.65	1730
760	24	Control	2012-11-10	Shot	Male	81.15	1660
775	25	Mealworm	2012-11-10	Shot	Male	82.85	1650
840	27	Control	2012-11-10	Shot	Female	70.8	1170
842	27	Control	2012-11-10	Shot	Male	81.9	1460
861	28	Mealworm	2012-11-10	Shot	Male	78.5	1140
913	30	Control	2012-11-10	Shot	Male	84.35	1600
922	30	Control	2012-11-10	Shot	Female	72.6	1280
381	14	Mixed Seed	2012-11-17	Shot	Male	78.75	1490
396	15	Control	2012-11-17	Shot	Male	75.85	1460
433	16	Mealworm	2012-11-17	Shot	Female	73.85	1090
450	17	Mealworm	2012-11-17	Shot	Female	65.75	1090
125	5	Mixed Seed	2012-11-20	Shot	Male	82.4	1650
290	11	Mixed Seed	2012-11-20	Shot	Female	70.2	1190
643	20	Mixed Seed	2012-11-20	Shot	Female	69.9	1160
667	21	Control	2012-11-20	Shot	Male	78.05	1620
682	21	Control	2012-11-20	Shot	Male	78.9	1670
874	28	Mealworm	2012-11-20	Shot	Female	72.75	1220
7	1	Mealworm	2012-11-30	Shot	Female	69.95	1290
8	1	Mealworm	2012-11-30	Shot	Male	77.1	1500
31	2	Mixed Seed	2012-11-30	Shot	Male	74.45	1450
49	2	Mixed Seed	2012-11-30	Shot	Male	79.6	2200
84	3	Control	2012-11-30	Shot	Male	79.85	1690
127	5	Mixed Seed	2012-11-30	Shot	Male		1660
136	5	Mixed Seed	2012-11-30	Shot	Male	76.7	1520
137	5	Mixed Seed	2012-11-30	Shot	Female	69.5	1340
143	6	Control	2012-11-30	Shot	Male	79.9	1530
144	6	Control	2012-11-30	Shot	Female
158	6	Control	2012-11-30	Shot	Female	64.2	1230
190	7	Mealworm	2012-11-30	Shot	Male	82.65	1860
212	8	Mixed Seed	2012-11-30	Shot	Female	70.5	1400
218	8	Mixed Seed	2012-11-30	Shot	Female	70.1	1390
221	8	Mixed Seed	2012-11-30	Shot	Male	79.75	1790
250	9	Control	2012-11-30	Shot	Female	64.05	1270
267	10	Mealworm	2012-11-30	Shot	Female	66.6	1310
292	11	Mixed Seed	2012-11-30	Shot	Male	79	1730
313	12	Control	2012-11-30	Shot	Male	74.5	1590
324	12	Control	2012-11-30	Shot	Female	66.45	1420
372	14	Mixed Seed	2012-11-30	Shot	Male	74.7	1480
377	14	Mixed Seed	2012-11-30	Shot	Female	64.5	1200
386	14	Mixed Seed	2012-11-30	Shot	Female
406	15	Control	2012-11-30	Shot	Female	65.7	1110
566	19	Mealworm	2012-11-30	Shot	Male
632	19	Mealworm	2012-11-30	Shot	Male	76.8	1760
641	20	Mixed Seed	2012-11-30	Shot	Female	69.85	1250
791	25	Mealworm	2012-11-30	Shot	Male	75.35	1680
809	26	Mixed Seed	2012-11-30	Shot	Male	72.95	1440
877	28	Mealworm	2012-11-30	Shot	Male	78.85	1600
88	4	Mealworm	2012-12-15	Shot	Male	82.7	1510
151	6	Control	2012-12-15	Shot	Male	77.3	1400
253	10	Mealworm	2012-12-15	Shot	Male	78.35	1470
431	16	Mealworm	2012-12-15	Shot	Male	82.45	1590
484	18	Control	2012-12-15	Shot	Male	83.05	1690
702	22	Mealworm	2012-12-15	Shot	Male	82.35	1670
711	22	Mealworm	2012-12-15	Shot	Male	77.45	1650
716	22	Mealworm	2012-12-15	Shot	Male	83.2	1610
4	1	Mealworm	2012-12-22	Shot	Male	75.6	1520
15	1	Mealworm	2012-12-22	Shot	Male	80.7	1580
21	1	Mealworm	2012-12-22	Shot	Male	83.2	1560
37	2	Mixed Seed	2012-12-22	Shot	Female	74	1420
66	3	Control	2012-12-22	Shot	Female	70	1180
71	3	Control	2012-12-22	Shot	Male	74	1560
152	6	Control	2012-12-22	Shot	Male	75.5	1530
165	6	Control	2012-12-22	Shot	Female	70.7	1160
205	8	Mixed Seed	2012-12-22	Shot	Female	73.15	1220
227	9	Control	2012-12-22	Shot	Male	84.05	1710
298	11	Mixed Seed	2012-12-22	Shot	Female	70.6	1300
361	13	Mealworm	2012-12-22	Predated	Male	79.8	1480
382	14	Mixed Seed	2012-12-22	Shot	Male	84.7	1760
390	14	Mixed Seed	2012-12-22	Shot	Male	79.95	1680
429	16	Mealworm	2012-12-22	Shot	Male	79.15	1450
479	18	Control	2012-12-22	Shot	Male	82.35	1370
554	13	Mealworm	2012-12-22	Shot	Male	78.05	1270
556	14	Mixed Seed	2012-12-22	Shot	Male		1560
558	15	Control	2012-12-22	Shot	Male	86	1890
603	18	Control	2012-12-22	Shot	Male	84.4	1590
660	20	Mixed Seed	2012-12-22	Shot	Female	69.7	1280
687	21	Control	2012-12-22	Shot	Male	77	1410
721	23	Mixed Seed	2012-12-22	Shot	Female	67.45	1080
741	23	Mixed Seed	2012-12-22	Shot	Female	69.95	1370
831	27	Control	2012-12-22	Shot	Female	69.15	1110
838	27	Control	2012-12-22	Shot	Male	84.4	1620
843	27	Control	2012-12-22	Shot	Male	73.95	1490
910	29	Mixed Seed	2012-12-22	Shot	Female	69.2	1170
68	3	Control	2012-12-29	Shot	Male	81.6	1690
78	3	Control	2012-12-29	Shot	Female	72.75	1330
87	4	Mealworm	2012-12-29	Predated	Male	81.4	1670
173	7	Mealworm	2012-12-29	Shot	Male	79.65	1840
179	7	Mealworm	2012-12-29	Shot	Female	72.35	1260
210	8	Mixed Seed	2012-12-29	Shot	Male	82.6	1720
243	9	Control	2012-12-29	Shot	Male	79.65	1540
295	11	Mixed Seed	2012-12-29	Shot	Male	88.2	1930
318	12	Control	2012-12-29	Shot	Male	81.6	1620
353	13	Mealworm	2012-12-29	Shot	Male	81.7	1530
360	13	Mealworm	2012-12-29	Shot	Female	71.7	1320
379	14	Mixed Seed	2012-12-29	Shot	Male	81.1	1650
403	15	Control	2012-12-29	Shot	Male	82.55	1760
432	16	Mealworm	2012-12-29	Shot	Male	81.3	1700
544	8	Mixed Seed	2012-12-29	Shot	Male	76	1490
624	19	Mealworm	2012-12-29	Shot	Female	66.8	1150
750	24	Control	2012-12-29	Shot	Male	77.9	1660
799	25	Mealworm	2012-12-29	Shot	Female	63.2	1270
829	26	Mixed Seed	2012-12-29	Shot	Female	70.35	1100
837	27	Control	2012-12-29	Shot	Male	81.4	1790
892	29	Mixed Seed	2012-12-29	Shot	Male	77.9	1690
51	2	Mixed Seed	2013-01-05	Shot	Female	69.4	1100
75	3	Control	2013-01-05	Shot	Female	72.25	1470
146	6	Control	2013-01-05	Shot	Female	70.4	1510
154	6	Control	2013-01-05	Shot	Male	80.45	1560
157	6	Control	2013-01-05	Shot	Male	81.2	1600
172	7	Mealworm	2013-01-05	Predated	Female	70.4	1290
220	8	Mixed Seed	2013-01-05	Shot	Female	71	1290
259	10	Mealworm	2013-01-05	Shot	Female	68.85	1270
330	12	Control	2013-01-05	Shot	Female	67.9	1190
475	17	Mixed Seed	2013-01-05	Shot	Male	80.4	1690
574	23	Mixed Seed	2013-01-05	Shot	Male	76.5	1460
749	24	Control	2013-01-05	Shot	Female	70.8	1240
756	24	Control	2013-01-05	Shot	Female	73.05	1180
780	25	Mealworm	2013-01-05	Shot	Male	80.95	1840
864	28	Mealworm	2013-01-05	Shot	Male	80.2	1510
936	30	Control	2013-01-05	Shot	Female	69.4	1210
191	7	Mealworm	2013-01-08	Shot	Male	80.65	1630
245	9	Control	2013-01-08	Shot	Female	71.7	1270
256	10	Mealworm	2013-01-08	Shot	Female	72.1	1340
278	10	Mealworm	2013-01-08	Shot	Female	75.4	1190
307	11	Mixed Seed	2013-01-08	Shot	Male	76.95	1630
310	12	Control	2013-01-08	Shot	Male	80.85	1670
315	12	Control	2013-01-08	Shot	Female	65.4	1140
331	12	Control	2013-01-08	Shot	Male	77	1520
369	14	Mixed Seed	2013-01-08	Shot	Female	72.9	1400
394	15	Control	2013-01-08	Shot	Male	76.05	1600
455	17	Mixed Seed	2013-01-08	Shot	Male	80.6	1500
562	17	Mixed Seed	2013-01-08	Shot	Male	75.85	1590
619	19	Mealworm	2013-01-08	Shot	Female	66.9	1140
646	20	Mixed Seed	2013-01-08	Shot	Male	78.3	1320
673	21	Control	2013-01-08	Shot	Male	82.5	1680
752	24	Control	2013-01-08	Shot	Male	80.65	1640
790	25	Mealworm	2013-01-08	Shot	Male	79.8	1470
873	28	Mealworm	2013-01-08	Shot	Male	82	1670
901	29	Mixed Seed	2013-01-08	Shot	Male	76.8	1490
923	30	Control	2013-01-08	Shot	Male	81.7	1530
5	1	Mealworm	2013-01-15	Shot	Female	68.25	1240
89	4	Mealworm	2013-01-15	Shot	Female	68.25	1420
159	6	Control	2013-01-15	Shot	Male	80.05	1620
187	7	Mealworm	2013-01-15	Shot	Female	76.15	1360
211	8	Mixed Seed	2013-01-15	Shot	Female	70.8	1260
240	9	Control	2013-01-15	Shot	Male	79.95	1670
335	12	Control	2013-01-15	Shot	Female	68	1060
661	21	Control	2013-01-15	Shot	Female	66.8	1060
766	24	Control	2013-01-15	Shot	Female	69.5	1240
788	25	Mealworm	2013-01-15	Shot	Male	78.4	1660
14	1	Mealworm	2013-01-26	Shot	Male	84.7	1570
44	2	Mixed Seed	2013-01-26	Shot	Male	81.25	1760
92	4	Mealworm	2013-01-26	Shot	Female	73.75	1260
232	9	Control	2013-01-26	Shot	Female	73.5	1190
244	9	Control	2013-01-26	Shot	Female	72.1	1080
289	11	Mixed Seed	2013-01-26	Shot	Male	80.35	1720
391	14	Mixed Seed	2013-01-26	Shot	Male	80.67	1480
568	20	Mixed Seed	2013-01-26	Shot	Male	80.3	1470
614	19	Mealworm	2013-01-26	Shot	Female	70.4	1180
656	20	Mixed Seed	2013-01-26	Shot	Male	78.25	1740
728	23	Mixed Seed	2013-01-26	Shot	Female	72.75	1310
782	25	Mealworm	2013-01-26	Shot	Male	75.6	1450
862	28	Mealworm	2013-01-26	Shot	Male	85.45	1350
130	5	Mixed Seed	2013-01-28	Shot	Male	82.1	1620
238	9	Control	2013-01-28	Shot	Male	76.5	1500
333	12	Control	2013-01-28	Shot	Male	75.9	1470
387	14	Mixed Seed	2013-01-28	Shot	Male	78.9	1410
91	4	Mealworm	2013-01-29	Shot	Male	83.65	1600
104	4	Mealworm	2013-01-29	Shot	Male	81.2	1550
194	7	Mealworm	2013-01-29	Shot	Male	80.2	1750
196	7	Mealworm	2013-01-29	Shot	Male	80.8	1600
486	18	Control	2013-01-29	Shot	Male	78.5	1500
550	11	Mixed Seed	2013-01-29	Shot	Male	80.8	1750
765	24	Control	2013-01-29	Shot	Male	79.35	1450
787	25	Mixed Seed	2013-01-29	Shot	Male	79.2	1600
808	26	Mixed Seed	2013-01-29	Shot	Male	82.35	1800
887	29	Mixed Seed	2013-01-29	Shot	Male	84.2	1650
916	30	Control	2013-01-29	Shot	Male	83.2	1550

## Sheet: Adult Morpho 2013
Tag	Diet	Sex	Perches	Fate	Date	Tarsus	Mass
867	Control	Male	Natural	Shot	2013-10-19	79.8	1220
519	Control	Female	Artificial	Shot	2013-10-19	73.15	1350
605	Control	Female	Artificial	Shot	2013-10-19	68.25	1170
57	Mixed	Female	Control	Shot	2013-10-19	70.7	1270
547	Control	Female	Artificial	Shot	2013-10-19	73.65	1230
380	Mixed	Female	Artificial	Shot	2013-10-19	71.9	1140
801	Mixed	Female	Natural	Shot	2013-10-19	69.65	1190
840	Control	Female	Natural	Shot	2013-10-19	72.4	1290
145	Mixed	Male	Control	Shot	2013-10-19	81	1600
895	Control	Female	Natural	Shot	2013-10-19	69.4	1070
725	Mixed	Female	Natural	Shot	2013-10-22	72.9	1100
740	Mixed	Female	Natural	Shot	2013-10-22	68.25	970
390	Mixed	Female	Artificial	Shot	2013-10-22	71.4	1210
396	Mixed	Female	Artificial	Shot	2013-10-22	69.8	1120
274	Control	Female	Control	Shot	2013-10-22	72.5	1210
295	Control	Male	Control	Shot	2013-10-22	81.75	1690
611	Control	Male	Artificial	Shot	2013-10-22	81.5	1610
377	Mixed	Male	Artificial	Shot	2013-10-22	82.6	1450
44	Mixed	Female	Control	Shot	2013-10-22	61.05	1060
675	Mixed	Male	Natural	Shot	2013-10-29	79.5	1410
226	Control	Male	Control	Shot	2013-10-29	80.8	1540
889	Control	Female	Natural	Shot	2013-10-29	63.25	920
344	Mixed	Male	Artificial	Shot	2013-10-29	81.65	1560
82	Mixed	Male	Control	Shot	2013-10-29	76.3	1470
181	Control	Male	Control	Shot	2013-10-29	80.6
695	Mixed	Male	Natural	Shot	2013-10-29	79.9
742	Mixed	Female	Natural	Shot	2013-10-26	73.5
348	Mixed	Male	Artificial	Shot	2013-10-29	80.1
834	Control	Male	Natural	Shot	2013-10-29	77
722	Mixed	Male	Natural	Shot	2013-10-29	80.85
368	Mixed	Female	Artificial	Shot	2013-10-29	69.1
398	Mixed	Male	Artificial	Shot	2013-10-29	76.1
22	Mixed	Male	Control	RTA	2013-11-07	77.7	1640
738	Mixed	Female	Natural	Shot	2013-11-09	73.2	1370
184	Control	Male	Control	Shot	2013-11-09	83.1	1670
764	Control	Female	Natural	Shot	2013-11-09	66.85
104	Mixed	Male	Control	Shot	2013-11-09	78.85
700	Mixed	Female	Natural	Shot	2013-11-09	71.75
215	Control	Female	Control	Shot	2013-11-09	75.2
527	Control	Male	Artificial	Shot	2013-11-09	81.1
220	Control	Female	Control	Shot	2013-11-04	72.4
355	Mixed	Male	Artificial	Shot	2013-11-16	79.8	1690
644	Control	Male	Artificial	Shot	2013-11-16	76.15
590	Control	Male	Artificial	Shot	2013-11-16	81.85
948	Control	Female	Natural	Shot	2013-11-16	72.75
480	Mixed	Male	Artificial	Shot	2013-11-16	84.95	1990
982	Control	Female	Natural	Shot	2013-11-16	69	1180
642	Control	Male	Artificial	Shot	2013-11-16	78.05	1550
563	Control	Female	Artificial	Shot	2013-11-16	70	1120
217	Control	Male	Control	Shot	2013-11-16	82.6
231	Control	Male	Control	Shot	2013-11-16	81.5
339	Mixed	Male	Artificial	Shot	2013-11-16	75.25
305	Control	Male	Control	Shot	2013-11-16	80.4
634	Control	Male	Artificial	Shot	2013-11-16	80.25
253	Control	Female	Control	Shot	2013-11-19	72.95	1150
237	Control	Male	Control	Shot	2013-11-19	78.45	1850
537	Control	Male	Artificial	Shot	2013-11-19	79.3	1550
946	Control	Male	Natural	Shot	2013-11-19	79.85
685	Mixed	Male	Natural	Shot	2013-11-19	75.9
936	Control	Female	Natural	Shot	2013-11-19	70.4
567	Control	Male	Artificial	Shot	2013-11-19	84.1
572	Control	Female	Artificial	Shot	2013-11-23	68.3	1110
696	Mixed	Female	Natural	Shot	2013-11-30	72.75	1160
149	Mixed	Female	Control	Shot	2013-11-30	65	1120
466	Mixed	Male	Artificial	Shot	2013-11-30	76.6	1570
892	Control	Male	Natural	Shot	2013-11-30	82.2	1600
117	Mixed	Female	Control	Shot	2013-11-30	70.6	1140
146	Mixed	Male	Control	Shot	2013-11-30	81.85	1690
127	Mixed	Male	Control	Shot	2013-11-30	85.2
905	Control	Female	Natural	Shot	2013-11-30	70.9
518	Control	Female	Artificial	Shot	2013-11-30	71.45
737	Mixed	Male	Natural	Shot	2013-11-30	77.55
911	Control	Male	Natural	Shot	2013-11-30
691	Mixed	Female	Natural	Shot	2013-11-30	70.05
109	Mixed	Female	Control	Shot	2013-11-30	65.6	1060
250	Control	Female	Control	Shot	2013-12-02	70.4
70	Mixed	Female	Control	Shot	2013-12-02	73.3	1230
893	Control	Female	Natural	Shot	2013-12-02	67.25	1210
770	Mixed	Male	Natural	Shot	2013-12-07	79.5
926	Control	Male	Natural	Shot	2013-12-07	89.4
431	Mixed	Male	Artificial	Shot	2013-12-07	80.5
139	Mixed	Female	Control	Shot	2013-12-07	72.9
347	Mixed	Female	Artificial	Shot	2013-12-07	72.8	1320
689	Mixed	Female	Natural	Shot	2013-12-07	73.9	1270
724	Mixed	Female	Natural	Shot	2013-12-07	68.9
265	Control	Male	Control	Shot	2013-12-07	81.75
515	Control	Female	Artificial	Shot	2013-12-07	73.35
753	Mixed	Male	Natural	Shot	2013-12-07	82.85
754	Mixed	Male	Natural	Shot	2013-12-07	79.4
175	Control	Female	Control	Shot	2013-12-07	73.8	1130
267	Control	Male	Control	Shot	2013-12-14	83.4	1500
613	Control	Male	Artificial	Shot	2013-12-14	82.8	1640
381	Mixed	Female	Artificial	Shot	2013-12-14	78.1	1380
864	Control	Female	Natural	Shot	2013-12-14	73.6	1170
428	Mixed	Female	Artificial	Shot	2013-12-14	71.45
273	Control	Male	Control	Shot	2013-12-14	79.7
782	Mixed	Female	Natural	Shot	2013-12-14	70
451	Mixed	Male	Artificial	Shot	2013-12-14	78.4	1480
427	Mixed	Male	Artificial	Shot	2013-12-14	78.85	1620
471	Mixed	Male	Artificial	Shot	2013-12-14	82.5
447	Mixed	Male	Artificial	Shot	2013-12-14	80.75
953	Control	Male	Natural	Shot	2013-12-14	80.9
93	Mixed	Male	Control	Shot	2013-12-14	78.7
461	Mixed	Male	Artificial	Shot	2013-12-14	83.25
477	Mixed	Female	Artificial	Shot	2013-12-14	71.3
965	Control	Male	Natural	Shot	2013-12-14	79.15
969	Control	Male	Natural	Shot	2013-12-14	76.9
433	Mixed	Male	Artificial	Shot	2013-12-14	80.7	1670
60	Mixed	Male	Control	Shot	2013-12-14	81.2	1570
598	Control	Male	Artificial	Shot	2013-12-14	80.2
114	Mixed	Male	Control	Shot	2013-12-14	83.5
264	Control	Female	Control	Shot	2013-12-14	71.75	1080
129	Mixed	Male	Control	Shot	2013-12-28	76.5	1590
739	Mixed	Male	Natural	Shot	2013-12-28	80.45	1660
916	Control	Male	Natural	Shot	2013-12-28	81.2	1580
855	Control	Female	Natural	Shot	2013-12-28	74.65
122	Mixed	Male	Control	Shot	2013-12-28	78.6	1560
641	Control	Female	Natural	Shot	2013-12-28	72.25	1220
481	Mixed	Female	Artificial	Shot	2013-12-28	75.45	1310
535	Control	Female	Artificial	Shot	2013-12-28	68.75	1180
842	Control	Male	Natural	Shot	2013-12-28	84.55	1400
395	Mixed	Female	Artificial	Shot	2013-12-28	69.6	1240
309	Control	Male	Control	Shot	2014-01-04	81.75	1510
556	Control	Female	Artificial	Shot	2014-01-04	73.15	1440
135	Mixed	Male	Control	Shot	2014-01-04	81.95	1500
299	Control	Male	Control	Shot	2014-01-04	81.65	1680
4	Mixed	Male	Control	Shot	2014-01-04	82.2	1620
972	Control	Male	Natural	Shot	2014-01-04	81.7	1260
24	Mixed	Male	Control	Shot	2014-01-07	82.5	1550
414	Mixed	Male	Artificial	Shot	2014-01-07	82.6	1720
575	Control	Male	Artificial	Shot	2014-01-07	82.4	1620
815	Mixed	Male	Natural	Shot	2014-01-07	80.5	1510
34	Mixed	Male	Control	Shot	2014-01-07	83.65	1640
352	Mixed	Male	Artificial	Shot	2014-01-07	85.05	1800
371	Mixed	Male	Artificial	Shot	2014-01-07	82.4	1540
935	Control	Male	Natural	Shot	2014-01-07	76.95	1510
291	Control	Male	Control	Shot	2014-01-07	80.6	1330
698	Mixed	Female	Natural	Shot	2014-01-07	74.1	1310
514	Control	Male	Artificial	Shot	2014-01-07	83.1	1660
482	Mixed	Male	Artificial	Shot	2014-01-07	79.1	1490
230	Control	Female	Control	Shot	2014-01-07	74	1350
266	Control	Male	Control	Shot	2014-01-14	80	1380
463	Mixed	Male	Artificial	Shot	2014-01-14	79	1550
632	Control	Male	Artificial	Shot	2014-01-14	76.25	1380
627	Control	Male	Artificial	Shot	2014-01-14	83.65	1870
438	Mixed	Male	Control	Shot	2014-01-14	83.65	1740
308	Control	Male	Control	Shot	2014-01-14	82.7	1660
774	Mixed	Male	Natural	Shot	2014-01-14	80.4	1510
188	Control	Male	Control	Shot	2014-01-14	81.55	1470
290	Control	Male	Control	Shot	2014-01-25	80.5	1770
73	Mixed	Female	Control	Shot	2014-01-25	70.75	1500
345	Mixed	Female	Artificial		2014-01-25	74.8	1440
58	Mixed	Male	Control	Shot	2014-01-27	80.25	1640
208	Control	Male	Control	Shot	2014-01-27	82.85	1800
709	Mixed	Male	Artificial	Shot	2014-01-27	83.25	1820
29	Mixed	Male	Control	Shot	2014-01-27	81.65	1590
25	Mixed	Male	Control	Shot	2014-01-27	82.55	1920
680	Mixed	Male	Natural	Shot	2014-01-27	76.9	1450
798	Mixed	Male	Natural	Shot	2014-01-27	75.55	1370
271	Control	Female	Control	Shot	2014-01-27	69.7	1130
465	Mixed	Male	Artificial	Shot	2014-01-27	77.8	1550
474	Mixed	Male	Artificial	Shot	2014-01-27	80.8	1650
386	Mixed	Male	Artificial	Shot	2014-01-27	76.25	1630
561	Control	Male	Artificial	Shot	2014-01-27	84	1630
712	Mixed	Male	Natural	Shot	2014-01-27	83.1	1620
557	Mixed	Male	Artificial	Shot	2014-01-27	82.9
177	Control	Male	Control	Shot	2014-01-27
33	Mixed	Male	Control	Shot	2014-01-27	80.5
222	Control	Male	Control	Shot	2014-01-27
10	Mixed	Male	Control	Shot	2014-01-27	84.4
772	Mixed	Male	Natural	Shot	2014-01-29	81.4	1690
426	Mixed	Male	Artificial	Shot	2014-01-29	79.85	1660
255	Control	Male	Control	Shot	2014-01-29	82.1	1540
479	Mixed	Male	Artificial	Shot	2014-01-29	77.4	1420
568	Control	Male	Artificial	Shot	2014-01-29	82.4	1710
791	Mixed	Male	Natural	Shot	2014-01-29	80.3	1690
458	Mixed	Male	Artificial	Shot	2014-01-29	81.3	1400
928	Control	Male	Natural	Shot	2014-01-29	81.8	1400
353	Mixed	Male	Artificial	Shot	2014-01-29	80.8	1710
794	Mixed	Male	Natural	Shot	2014-01-29	80.35	1560
263	Control	Male	Control	Shot	2014-01-29	81.15	1670
470	Mixed	Male	Artificial	Shot	2014-01-29	84.1	1820
548	Control	Male	Artificial	Shot	2014-01-29	80.4	1620
531	Control	Male	Artificial	Shot	2013-12-21	82.4	1590
11	Mixed	Male	Control	Shot	2013-12-21	77.45	1620
592	Control	Female	Artificial	Shot	2013-12-21	70.45	1270
513	Control	Male	Artificial	Shot	2013-12-21	83.95	2000
790	Mixed	Male	Natural	Shot	2013-12-21	84.5	1790
633	Control	Male	Artificial	Shot	2013-12-21	84.35	1820
745	Mixed	Male	Natural	Shot	2013-12-21	84.05	1790
62	Mixed	Male	Control	Shot	2013-12-21	81.55	1810
555	Control	Male	Artificial	Shot	2013-12-21	76.5	1170
594	Control	Male	Artificial	Shot	2013-12-21	82.2	1700
608	Control	Male	Artificial	Shot	2013-12-21	84.8	1870
63	Mixed	Male	Control	Shot	2013-12-21	78.7	1550
752	Mixed	Female	Natural	Shot	2013-12-21	72.55	1260
5	Mixed	Male	Control	Shot	2013-12-21	82.65	1590
580	Control	Male	Artificial	Shot	2013-12-21	81.1	1360
400	Mixed	Female	Artificial	Shot	2013-12-21	70.5
846	Control	Female	Natural	Shot	2013-12-21	72.5
144	Mixed	Female	Control	Shot	2013-12-21	71
924	Control	Male	Natural	Shot	2013-12-21	83.15

## Sheet: Fox and pheasant data
Feeder	Date	Time of Fox	Date of First Pheasant	Time of First Pheasant	ID	Sex
5	2014-12-25	23:20:00		09:05:00	NOID	F
5	2014-12-27	22:31:00		08:59:00	NOID	F
6	2014-12-02	18:03:43	2014-12-03	15:24:35	NOID	M
6	2014-12-04	03:59:58	2014-12-04	10:58:19	NOID	M
6	2014-12-10	20:34:47	2014-12-11	09:24:36	NOID	F
6	2015-01-03	20:54:31	2015-01-04	10:03:26	NOID	F
6	2015-01-09	09:27:23	2015-01-09	12:11:45	NOID	M
6	2015-01-13	20:43:25	2015-01-14	10:36:10	NOID	F
7	2014-12-25	06:03:00	2014-12-25	09:08:00	x00	F
7	2014-12-27	06:35:00	2014-12-27	08:36:00	NOID	F
7	2014-12-28	00:53:00	2014-12-28	09:12:00	74	F
7	2014-12-28	17:16:00	2014-12-29	12:02:00	XX4	F
7	2014-12-30	14:50:00	2014-12-30	15:26:00	74	F
7	2015-01-03	21:05:00	2015-01-04	08:11:00	NOID	M
7	2015-01-13	21:26:00	2015-01-14	08:15:00	NOID	M
7	2015-01-16	02:31:00	2015-01-16	08:06:00	8	M
7	2015-01-16	19:11:00	2015-01-17	12:08:00	NOID	M
7	2015-01-18	19:22:00	2015-01-19	08:42:00	196	F
7	2015-01-20	21:13:00	2015-01-21	08:29:00	NOID	F
7	2015-02-05	19:39:00	2015-02-06	08:26:00	31	F
7	2015-02-21	23:56:00	2015-02-22	06:57:00	NOID	M
14	2014-12-05	10:40:10	2014-12-05	11:40:58	93	M
14	2014-12-18	11:17:23	2014-12-18	14:41:43	NOID	M
14	2015-01-15	10:48:37	2015-01-15	11:03:55	3	F
17	2014-12-05	16:29:00	2014-12-06	08:59:00	NOID	M
17	2014-12-06	06:19:00	2014-12-06	08:59:00	NOID	M
17	2014-12-06	12:54:00	2014-12-06	14:29:00	166	M
17	2014-12-06	13:35:00	2014-12-06	14:29:00	166	M
17	2014-12-06	13:43:00	2014-12-06	14:29:00	166	M
17	2014-12-06	13:46:00	2014-12-06	14:29:00	166	M
17	2014-12-07	13:25:00	2014-12-07	13:48:00	NOID	M
17	2014-12-08	11:41:00	2014-12-08	13:25:00	XXX	M
17	2014-12-08	14:14:00	2014-12-08	14:33:00	NOID	F
17	2014-12-09	12:50:00	2014-12-09	14:09:00	102	M
17	2014-12-09	13:21:00	2014-12-09	14:09:00	102	M
17	2014-12-10	09:31:00	2014-12-10	14:17:00	166	F
17	2014-12-10	14:01:00	2014-12-10	14:17:00	166	F
17	2014-12-10	14:37:00	2014-12-11	19:10:00	166	M
17	2014-12-10	19:10:00	2014-12-11	19:10:00	166	M
17	2014-12-10	19:11:00	2014-12-11	19:10:00	166	M
17	2014-12-11	21:30:00	2014-12-12	00:13:00	XXX	M
17	2014-12-12	18:18:00	2014-12-12	23:39:00	NOID	M
17	2014-12-14	22:57:00	2014-12-15	23:38:00	166	M
17	2014-12-14	23:40:00	2014-12-15	23:38:00	166	M
17	2014-12-15	00:36:00	2014-12-15	23:38:00	166	M
17	2014-12-16	00:17:00	2014-12-16	17:49:00	166	M
17	2014-12-16	00:42:00	2014-12-16	17:49:00	166	M
17	2014-12-16	04:26:00	2014-12-16	17:49:00	166	M
17	2014-12-16	10:35:00	2014-12-17	18:09:00	166	M
17	2014-12-16	20:47:00	2014-12-16	17:49:00	166	M
17	2014-12-17	04:28:00	2014-12-17	18:09:00	166	M
17	2014-12-17	06:09:00	2014-12-17	18:09:00	166	M
17	2014-12-18	21:47:00	2014-12-19	13:22:00	166	M
17	2014-12-18	21:50:00	2014-12-19	13:22:00	166	M
17	2014-12-18	23:45:00	2014-12-19	13:22:00	166	M
17	2014-12-19	13:50:00	2014-12-20	08:41:00	166	M
17	2014-12-19	23:43:00	2014-12-20	08:41:00	166	M
17	2014-12-20	12:34:00	2014-12-20	13:46:00	NOID	M
17	2014-12-21	08:40:00	2014-12-21	08:53:00	166	M
17	2014-12-21	14:23:00	2014-12-21	15:30:00	NOID	M
17	2014-12-21	14:55:00	2014-12-21	15:30:00	NOID	M
17	2014-12-24	13:16:00	2014-12-24	14:50:00	166	M
17	2014-12-24	13:17:00	2014-12-24	14:50:00	166	M
17	2014-12-24	15:54:00	2014-12-25	10:27:00	166	M
17	2014-12-25	08:56:00	2014-12-25	10:27:00	166	M
17	2014-12-25	11:26:00	2014-12-25	13:11:00	102	M
17	2014-12-25	11:49:00	2014-12-25	13:11:00	102	M
17	2014-12-25	12:05:00	2014-12-25	13:11:00	102	M
17	2014-12-26	11:03:00	2014-12-27	08:21:00	166	M
17	2014-12-26	15:39:00	2014-12-27	08:21:00	166	M
17	2014-12-27	05:57:00	2014-12-27	08:21:00	166	M
17	2014-12-27	08:52:00	2014-12-27	09:33:00	NOID	M
17	2014-12-27	08:53:00	2014-12-27	09:33:00	NOID	M
17	2014-12-29	16:07:00	2014-12-29	16:09:00	166	M
17	2014-12-31	15:37:00	2015-01-02	08:23:00	NOID	M
17	2014-12-31	16:35:00	2015-01-02	08:23:00	NOID	M
17	2014-12-31	16:36:00	2015-01-02	08:23:00	NOID	M
17	2015-01-03	19:48:00	2015-01-04	08:40:00	XXX	M
17	2015-01-05	01:12:00	2015-01-05	09:06:00	NOID	M
17	2015-01-06	08:54:00	2015-01-06	09:07:00	NOID	M
17	2015-01-06	10:02:00	2015-01-06	10:38:00	NOID	M
17	2015-01-06	10:48:00	2015-01-06	13:49:00	166	M
17	2015-01-07	19:39:00	2015-01-08	08:58:00	102	M
17	2015-01-08	08:55:00	2015-01-08	08:58:00	102	M
17	2015-01-08	09:20:00	2015-01-09	12:53:00	166	M
17	2015-01-08	12:34:00	2015-01-09	12:53:00	166	M
17	2015-01-11	09:54:00	2015-01-11	11:18:00	NOID	M
17	2015-01-11	20:10:00	2015-01-12	08:41:00	102	M
17	2015-01-14	09:00:00	2015-01-14	10:49:00	NOID	F
17	2015-01-17	08:56:00	2015-01-17	14:14:00	166	M
17	2015-01-28	08:23:00	2015-01-28	11:16:00	NOID	M
17	2015-02-04	09:11:00	2015-02-04	16:26:00	166	M
17	2015-02-04	11:33:00	2015-02-04	16:26:00	166	M
17	2015-02-04	11:44:00	2015-02-04	16:26:00	166	M
17	2015-02-06	14:12:00	2015-02-07	07:50:00	XXX	M
17	2015-02-07	11:16:00	2015-02-07	12:31:00	XXX	M
17	2015-02-11	09:20:00	2015-02-11	09:47:00	93	M
17	2015-02-27	09:09:00	2015-02-27	10:00:00	166	M
17	2015-02-27	09:10:00	2015-02-27	10:00:00	166	M
21	2014-12-14	18:37:47	2014-12-15	11:31:43	X84	M
22	2014-12-06	12:01:00	2014-12-06	14:32:00	143	M
27	2015-03-02	02:29:00	2015-03-02	06:57:00	NOID	M
31	2014-12-30	14:13:00	2014-12-30	14:17:00	NOID	M
31	2015-01-15	11:05:00	2015-01-15	11:07:00	XX2	M
31	2015-01-17	15:39:00	2015-01-18	09:49:00	NOID	M
31	2015-01-19	09:56:00	2015-01-19	10:53:00	NOID	M
31	2015-01-21	10:29:00	2015-01-21	11:01:00	NOID	M
31	2015-03-03	15:54:00	2015-03-03	16:38:00	NOID	M
34	2014-12-07	15:15:00	2014-12-07	15:46:00	72	M
34	2014-12-08	15:19:00	2014-12-08	15:22:00	NOID	F
34	2014-12-09	16:45:00	2014-12-10	08:04:00	NOID	F
34	2014-12-11	14:06:00	2014-12-11	14:10:00	NOID	M
34	2014-12-11	14:25:00	2014-12-11	14:26:00	NOID	F
34	2014-12-12	14:52:00	2014-12-12	15:20:00	XXX	M
34	2014-12-12	16:30:00	2014-12-13	13:29:00	72	M
34	2014-12-12	23:35:00	2014-12-13	13:29:00	72	M
34	2014-12-13	08:19:00	2014-12-13	13:29:00	72	M
34	2014-12-13	16:31:00	2014-12-14	08:11:00	NOID	M
34	2014-12-14	15:53:00	2014-12-14	15:54:00	72	M
34	2014-12-14	16:16:00	2014-12-15	08:20:00	NOID	F
34	2014-12-15	16:00:00	2014-12-15	16:01:00	NOID	F
34	2014-12-15	16:16:00	2014-12-15	16:23:00	XXX	M
34	2014-12-27	14:57:00	2014-12-27	15:18:00	NOID	F
34	2015-01-06	15:25:00	2015-01-06	15:59:00	NOID	M
34	2015-01-08	13:45:00	2015-01-08	13:59:00	NOID	M
34	2015-01-08	14:54:00	2015-01-08	15:43:00	NOID	F
34	2015-01-08	15:24:00	2015-01-08	15:43:00	NOID	F
34	2015-01-09	14:26:00	2015-01-09	15:20:00	72	M
34	2015-01-09	15:08:00	2015-01-09	15:20:00	72	M
34	2015-01-12	15:24:00	2015-01-12	15:46:00	NOID	M
34	2015-01-12	19:38:00	2015-01-13	08:01:00	XXX	F
34	2015-01-13	10:11:00	2015-01-13	13:12:00	122	M
34	2015-01-13	16:18:00	2015-01-13	16:27:00	72	M
34	2015-01-14	22:18:00	2015-01-15	08:21:00	122	M
34	2015-01-16	09:34:00	2015-01-16	09:35:00	NOID	F
34	2015-01-17	12:37:00	2015-01-17	14:01:00	NOID	F
34	2015-01-17	15:09:00	2015-01-17	15:21:00	NOID	F
34	2015-01-18	01:10:00	2015-01-18	10:06:00	72	M
34	2015-01-19	10:04:00	2015-01-19	12:43:00	MEL	F
34	2015-01-19	15:05:00	2015-01-19	15:17:00	NOID	M
34	2015-01-20	08:27:00	2015-01-20	08:31:00	122	M
34	2015-01-20	13:25:00	2015-01-20	13:28:00	NOID	F
34	2015-01-20	14:43:00	2015-01-20	14:45:00	NOID	F
34	2015-01-21	10:17:00	2015-01-21	10:17:00	72	M
34	2015-01-21	10:42:00	2015-01-21	10:43:00	NOID	F
34	2015-01-27	09:10:00	2015-01-27	09:19:00	NOID	M
34	2015-01-27	09:37:00	2015-01-27	09:49:00	NOID	M
34	2015-01-31	07:50:00	2015-01-31	08:05:00	NOID	F
34	2015-03-03	16:00:00	2015-03-03	16:13:00	122	M
35	2014-12-11	14:04:58	2014-12-12	12:15:11	NOID	F
35	2015-01-28	09:45:49	2015-01-28	10:49:16	134	M
36	2014-12-01	15:29:00	2014-12-02	08:52:00	139	M
36	2014-12-04	12:57:00	2014-12-05	07:57:00	139	M
36	2014-12-05	06:38:00	2014-12-05	07:57:00	139	M
36	2014-12-07	15:53:00	2014-12-08	10:47:00	139	M
36	2014-12-11	12:07:00	2014-12-12	14:23:00	139	M
36	2014-12-13	12:46:00	2014-12-14	09:02:00	139	M
36	2014-12-14	13:38:00	2014-12-15	09:45:00	139	M
36	2014-12-27	15:39:00	2014-12-28	08:49:00	139	M
36	2015-01-13	09:28:00	2015-01-14	08:27:00	139	M
36	2015-01-14	15:50:00	2015-01-15	08:46:00	NOID	M
38	2014-12-02	15:06:00	2014-12-02	15:28:00	NOID	F
38	2014-12-05	13:32:00	2014-12-05	13:45:00	XXX	M
38	2014-12-06	10:53:00	2014-12-06	10:56:00	NOID	M
38	2014-12-06	13:10:00	2014-12-06	13:46:00	XXX	M
38	2014-12-07	13:22:00	2014-12-07	15:15:00	XX9	M
38	2014-12-08	14:09:00	2014-12-08	14:13:00	54	M
38	2014-12-11	19:28:00	2014-12-12	08:03:00	NOID	M
38	2014-12-13	10:50:00	2014-12-13	11:13:00	NOID	F
38	2014-12-14	20:22:00	2014-12-15	08:16:00	NOID	F
38	2014-12-15	12:53:00	2014-12-15	13:40:00	NOID	F
38	2014-12-15	13:53:00	2014-12-15	14:28:00	109	M
38	2014-12-25	15:10:00	2014-12-25	15:45:00	109	M
38	2015-01-13	09:18:00	2015-01-13	09:37:00	NOID	F
38	2015-01-14	14:52:00	2015-01-14	15:04:00	NOID	F
38	2015-01-16	11:24:00	2015-01-16	11:37:00	NOID	F
38	2015-02-23	08:46:00	2015-02-23	08:49:00	XXX	M
38	2015-02-25	09:04:00	2015-02-25	09:18:00	NOID	M
38	2015-02-25	19:03:00	2015-02-26	07:28:00	NOID	F
38	2015-02-27	04:35:00	2015-02-27	07:10:00	NOID	M
38	2015-02-27	07:54:00	2015-02-27	09:11:00	XXX	M
11	2015-01-21	23:15:59	2015-01-22	08:22:21	115	M
32	2014-12-08	15:23:29	2014-12-08	15:26:22	118	M
39	2014-12-05	04:48:09	2014-12-05	08:19:00	NOID	F
39	2014-12-25	15:03:03	2014-12-25	15:15:46	NOID	M
39	2014-12-28	13:35:19	2014-12-28	13:44:50	167	M
39	2015-01-02	16:12:05	2015-01-03	08:56:34	NOID	M
39	2015-01-04	15:42:30	2015-01-04	15:43:37	XX0	M
39	2015-01-20	17:24:35	2015-01-21	08:13:30	NOID	F
39	2015-02-27	21:09:16	2015-02-28	07:27:47	XXX	M
39	2015-03-03	18:00:13	2014-12-01	12:52:39	XXX	F
40	2014-12-20	20:36:46	2014-12-21	08:34:50	195	M
40	2014-12-25	14:54:59	2014-12-25	15:43:25	NOID	M
40	2014-12-26	15:06:03	2014-12-27	08:25:53	NOID	M
40	2014-12-26	15:49:35	2014-12-27	08:25:53	NOID	M
40	2015-02-15	11:58:28	2015-02-15	12:28:35	NOID	F
40	2015-03-02	07:46:18	2015-03-02	07:47:06	NOID	F
8	2015-01-16	04:57:00	2015-01-16	14:28:00	NOID	F
16	2014-12-01	11:14:00	2014-12-03	12:40:00	NOID	F
16	2014-12-03	14:51:00	2014-12-05	07:51:00	NOID	M
16	2014-12-03	19:38:00	2014-12-05	07:51:00	NOID	M
16	2014-12-06	13:41:00	2014-12-07	11:24:00	NOID	F
16	2014-12-06	17:42:00	2014-12-07	11:24:00	NOID	F
16	2014-12-07	14:49:00	2014-12-08	10:28:00	NOID	F
16	2014-12-07	19:53:00	2014-12-08	10:28:00	NOID	F
16	2014-12-07	20:28:00	2014-12-08	10:28:00	NOID	F
16	2014-12-08	14:46:00	2014-12-08	14:49:00	NOID	F
16	2014-12-09	11:45:00	2014-12-09	14:16:00	XXX	M
16	2014-12-10	14:06:00	2014-12-11	10:11:00	102	M
16	2014-12-10	22:21:00	2014-12-11	10:11:00	102	M
16	2014-12-11	01:24:00	2014-12-11	10:11:00	102	M
16	2014-12-11	12:50:00	2014-12-12	11:42:00	102	M
16	2014-12-11	13:57:00	2014-12-12	11:42:00	102	M
16	2014-12-12	09:08:00	2014-12-12	11:42:00	102	M
16	2014-12-12	13:59:00	2014-12-13	11:06:00	XXX	M
16	2014-12-12	16:07:00	2014-12-13	11:06:00	XXX	M
16	2014-12-12	21:57:00	2014-12-13	11:06:00	XXX	M
16	2014-12-13	11:14:00	2014-12-13	15:57:00	166	M
16	2014-12-13	13:03:00	2014-12-13	15:57:00	166	M
16	2014-12-13	13:47:00	2014-12-13	15:57:00	166	M
16	2014-12-13	14:17:00	2014-12-13	15:57:00	166	M
16	2014-12-13	15:43:00	2014-12-13	15:57:00	166	M
16	2014-12-13	15:51:00	2014-12-13	15:57:00	166	M
16	2014-12-14	16:51:00	2014-12-15	12:34:00	X66	M
16	2014-12-14	20:54:00	2014-12-15	12:34:00	X66	M
16	2014-12-15	11:03:00	2014-12-15	12:34:00	X66	M
16	2014-12-15	15:30:00	2014-12-17	09:15:00	166	M
16	2014-12-21	05:21:00	2014-12-21	08:18:00	NOID	M
16	2014-12-24	14:01:00	2014-12-25	11:16:00	102	M
16	2014-12-25	12:28:00	2014-12-26	09:19:00	NOID	M
16	2014-12-26	12:53:00	2014-12-26	15:48:00	NOID	F
16	2014-12-27	12:36:00	2014-12-27	13:32:00	166	M
16	2014-12-27	14:09:00	2014-12-28	08:18:00	XXX	M
16	2014-12-27	14:20:00	2014-12-28	08:18:00	XXX	M
16	2014-12-27	16:08:00	2014-12-28	08:18:00	XXX	M
16	2014-12-27	21:15:00	2014-12-28	08:18:00	XXX	M
16	2014-12-28	07:41:00	2014-12-28	08:18:00	XXX	M
16	2014-12-28	10:01:00	2014-12-28	15:03:00	XXX	M
16	2014-12-28	12:00:00	2014-12-28	15:03:00	XXX	M
16	2014-12-28	13:13:00	2014-12-28	15:03:00	XXX	M
16	2014-12-28	14:09:00	2014-12-28	15:03:00	XXX	M
16	2014-12-28	15:59:00	2014-12-29	09:05:00	166	M
16	2014-12-29	13:12:00	2014-12-30	09:27:00	XXX	M
16	2014-12-29	13:43:00	2014-12-30	09:27:00	XXX	M
16	2014-12-29	13:54:00	2014-12-30	09:27:00	XXX	M
16	2014-12-29	16:14:00	2014-12-30	09:27:00	XXX	M
16	2014-12-30	11:11:00	2014-12-30	16:04:00	102	M
16	2014-12-31	13:00:00	2014-12-31	13:57:00	166	M
16	2015-01-04	15:02:00	2015-01-04	15:07:00	166	M
16	2015-01-04	17:46:00	2015-01-05	08:40:00	166	M
16	2015-01-05	09:21:00	2015-01-05	13:54:00	054?	M
16	2015-01-14	15:35:00	2015-01-15	12:59:00	166	M
16	2015-01-15	09:46:00	2015-01-15	12:59:00	166	M
16	2015-01-17	13:40:00	2015-01-17	16:41:00	NOID	F
16	2015-01-19	11:34:00	2015-01-19	14:37:00	NOID	M
16	2015-01-19	12:04:00	2015-01-19	14:37:00	NOID	M
16	2015-01-20	09:10:00	2015-01-20	11:07:00	NOID	F
16	2015-02-06	14:11:00	2015-02-06	14:33:00	166	M
16	2015-02-15	11:18:00	2015-02-15	14:29:00	166	M
16	2015-02-16	08:39:00	2015-02-16	11:08:00	NOID	M
16	2015-02-23	07:53:00	2015-02-23	12:27:00	NOID	M
16	2015-02-23	08:47:00	2015-02-23	12:27:00	NOID	M
16	2015-02-23	09:05:00	2015-02-23	12:27:00	NOID	M
37	2014-12-02	12:15:00	2014-12-03	09:25:00	XXX	M
37	2014-12-05	13:21:00	2014-12-12	15:29:00	XX2	M
37	2014-12-14	15:31:00	2015-01-18	13:27:00	XX2	M
37	2014-12-27	09:02:00	2015-01-18	13:27:00	XX2	M

## Sheet: Mortality
Year	Predated	Binary Fate
2012	Female	0
2012	Female	0
2012	Male	1
2012	Female	0
2012	Male	1
2012	Male	1
2012	Male	1
2012	Female	0
2012	Male	1
2012	Female	0
2012	Female	0
2012	Female	0
2012	Female	0
2013	Male	1
2013	Female	0
2013	Male	1
2013	Female	0
2013	Male	1
2013	Male	1
2013	Male	1
2013	Male	1
2013	Male	1
2013	Female	0
2013	Male	1
2013	Male	1
2013	Female	0
2013	Female	0
2013	Female	0
2013	Male	1
2013	Male	1
2013	Male	1
2015	Male	1
2015	Male	1
2015	Male	1
2015	Male	1
2015	Male	1
2015	Male	1
2015	Male	1
2015	Male	1
2015	Female	0
2015	Male	1
2015	Male	1
2015	Female	0
2015	Female	0
2015	Female	0
2015	Female	0
2015	Female	0
2015	Male	1
2015	Male	1
2015	Male	1
2015	Male	1
2015	Female	0
2015	Male	1
2015	Male	1
2015	Male	1
2015	Male	1
2015	Male	1
2015	Female	0
2015	Female	0
2015	Female	0
2015	Female	0
2015	Female	0
2015	Male	1
2015	Female	0
2015	Male	1
2015	Female	0
2015	Male	1
2015	Male	1
2015	Male	1
2015	Male	1
2015	Male	1
2015	Male	1
2015	Female	0

## Sheet: Ethogram 2013
Sex	Perching	Diet	Surface	Surface Content	Qality	Pred cover	open/closed	Weather	Date	Points	Time Observed	Time of day	Points	Time	RL	RS	LW	LR	FO	FE	DR	ViL	ViS	Wf	Pr	Forage Bouts	Forage Time	Total Time
Female	Control	Mixed	Field	Wheat Stubble	High Quality	Bad Antipredation	Open	Sunny	2013-09-04	9	06:45:00	a	17		0	0	9	0	2	0	0	0	6			5	40.18	252.01
Male	Control	Mixed	Field	Barley Stubble	High Quality	Bad Antipredation	Open	Sunny	2013-08-17	7	07:30:00	a	7	105	0	0	4	0	1	0	0	0	2			2	3.53	109.2
Female	Control	Mixed	Field	Drilled Rape/Barley Stubble	High Quality	Bad Antipredation	Open	Sunny	2013-09-11	10	07:05:00	a	9		0	0	3	0	0	0	0	0	6			2	11.81	143.28
Male	Control	Mixed	Ride	Grass	Low Quality	Good AntiPredation	Closed	Sunny	2013-08-22	7	19:40:00	p	20		0	0	3	0	4	0	0	0	5	0	8	10	62.21	300
Male	Control	Mixed	Track	Tarmac/Grass Verge	Low Quality	Bad Antipredation	Open	Overcast	2013-08-15	6	11:00:00	p	9	135	0	0	7	0	2	0	0	0	0			2	41	135
Male	Control	Mixed	Ride	Grass	Low Quality	Good AntiPredation	Closed	Sunny	2013-08-19	7	19:25:00	p	5	75	0	0	2	0	2	0	0	0	1			3	18.72	75.16
Female	Control	Mixed	Field	Drilled Rape/Barley Stubble	High Quality	Bad Antipredation	Open	Sunny	2013-09-16	11	07:10:00	a	20		0	0	3	0	6	0	0	0	10	0	1	15	79	300
Male	Control	Mixed	Field	Barley Stubble	High Quality	Bad Antipredation	Open	Sunny	2013-09-02	9	07:55:00	a	9		0	0	5	0	0	1	0	0	3			7	41.03	141.07
Female	Control	Mixed	Field	Wheat Stubble	High Quality	Bad Antipredation	Open	Sunny	2013-09-09	10	17:45:00	p	9		0	0	2	0	3	0	0	0	4			5	42.41	138.27
Male	Control	Mixed	Field	Wheat Stubble	High Quality	Bad Antipredation	Open	Sunny	2013-09-12	10	17:41:00	p	12		0	0	2	1	1	0	0	0	8			3	20.22	192.97
Female	Control	Mixed	Field	Barley Stubble	High Quality	Bad Antipredation	Open	Sunny	2013-08-29	8	19:35:00	p	20		0	0	3	0	7	0	0	0	10			11	95.75	300
Male	Control	Mixed	Track	Gravel	Low Quality	Bad Antipredation	Open	Sunny	2013-09-11	10	07:50:00	a	20		0	0	7	0	5	0	0	0	6	0	2	16	93.12	300
Male	Control	Mixed	Field	Wheat Stubble	High Quality	Bad Antipredation	Open	Sunny	2013-09-02	9	07:25:00	a	5		0	0	2	0	2	0	0	0	1			4	19.24	78.62
Male	Control	Mixed	Field	Barley Stubble	High Quality	Bad Antipredation	Open	Sunny	2013-08-30	8	07:10:00	a	7		0	0	3	0	1	0	0	0	3			2	16.64	108.62
Male	Control	Mixed	Field	Drilled Rape/Barley Stubble	High Quality	Bad Antipredation	Open	Sunny	2013-08-28	8	06:45:00	a	16		0	0	7	1	3	0	0	0	5			11	59.55	244.7
Female	Control	Mixed	Track	Gravel	Low Quality	Bad Antipredation	Open	Rain	2013-08-16	6	08:30:00	a	8	120	0	0	5	0	0	0	0	0	3			1	0.6	120
Male	Control	Mixed	Track	Gravel	Low Quality	Bad Antipredation	Open	Rain	2013-08-16	6	09:35:00	a	15	225	0	0	4	1	0	0	0	0	9	0	1	0	0	225
Female	Control	Mixed	Field	Wheat Stubble	High Quality	Bad Antipredation	Open	Sunny	2013-09-02	9	17:57:00	p	10		0	0	5	0	1	0	0	0	4			4	26.89	151.92
Male	Control	Mixed	Track	Gravel	Low Quality	Bad Antipredation	Open	Overcast	2013-08-15	6	11:55:00	p	13	195	0	0	4	0	2	0	0	0	5	0	2	5	29.5	195
Male	Control	Mixed	Ride	Grass	Low Quality	Good AntiPredation	Closed	Sunny	2013-08-22	7	19:45:00	p	5	75	0	0	1	0	0	0	0	0	3	0	1	0	0	76.84
Female	Control	Mixed	Field	Drilled Rape/Barley Stubble	High Quality	Bad Antipredation	Open	Sunny	2013-09-02	9	17:45:00	p	12		0	0	4	0	2	0	0	0	6			8	43.49	180.15
Male	Control	Mixed	Ride	Grass	Low Quality	Good AntiPredation	Closed	Sunny	2013-08-19	7	19:30:00	p	14	210	0	0	6	0	1	0	0	0	7			4	15.22	188.9
Male	Control	Mixed	Field	Wheat Stubble	High Quality	Bad Antipredation	Open	Sunny	2013-09-03	9	19:20:00	p	20		0	0	0	0	2	0	0	0	17	0	1	6	48.08	300
Female	Control	Mixed	Field	Barley Stubble	High Quality	Bad Antipredation	Open	Sunny	2013-09-03	9	07:35:00	a	20		0	0	1	0	10	0	0	0	9			13	127.48	300
Male	Control	Mixed	Ride	Grass	Low Quality	Bad Antipredation	Open	Sunny	2013-08-29	8	19:05:00	p	20		0	0	6	0	4	0	0	0	6	0	4	12	78.02	300
Male	Control	Mixed	Field	Wheat Stubble	High Quality	Bad Antipredation	Open	Sunny	2013-09-03	9	19:25:00	p	12		0	0	3	0	0	0	0	0	8	0	1	3	6.85	192.61
Female	Control	Mixed	Field	Wheat Stubble	High Quality	Bad Antipredation	Open	Sunny	2013-09-12	10	17:50:00	p	8		0	0	1	0	2	0	0	0	4	0	1	7	36.7	128.86
Female	Control	Mixed	Field	Barley Stubble	High Quality	Bad Antipredation	Open	Sunny	2013-09-03	9	18:20:00	p	6		0	0	0	0	0	0	0	0	6			2	7.31	93.37
Male	Control	Mixed	Woodland	Scrub	High Quality	Good AntiPredation	Closed	Sunny	2013-08-21	7	07:35:00	a	20		0	0	0	0	0	0	0	0	4	0	16	1	1.47	300
Female	Control	Mixed	Field	Rotivated Rape	High Quality	Bad Antipredation	Open	Sunny	2013-09-14	11	07:15:00	a	11		0	0	6	0	1	0	0	0	4			4	25.64	149.32
Male	Control	Mixed	Ride	Grass	Low Quality	Bad Antipredation	Open	Sunny	2013-08-22	7	19:05:00	p	12		0	0	4	0	2	0	0	0	6			7	36.54	181.1
Female	Control	Mixed	Field	Rotivated Rape	High Quality	Bad Antipredation	Open	Sunny	2013-09-14	11	07:20:00	a	11		0	0	3	0	3	0	0	0	5			7	29.95	173.22
Male	Control	Mixed	Ride	Grass	Low Quality	Good AntiPredation	Closed	Sunny	2013-08-19	7	19:30:00	p	12	180	0	0	0	0	5	0	0	0	7			7	68.35	180.76
Female	Control	Mixed	Field	Barley Stubble	High Quality	Bad Antipredation	Open	Sunny	2013-09-10	10	18:40:00	p	7		0	0	2	0	1	0	0	0	4			1	5.25	109.14
Female	Control	Mixed	Field	Wheat Stubble	High Quality	Bad Antipredation	Open	Sunny	2013-09-02	9	06:50:00	a	9		0	0	3	0	5	0	0	0	1			5	71.94	137.87
Female	Control	Mixed	Ride	Grass	Low Quality	Good AntiPredation	Closed	Rain	2013-08-16	6	07:45:00	a	12	180	0	0	7	0	2	0	0	0	3			4	28.33	170.27
Female	Control	Mixed	Verge	Grass	Low Quality	Bad Antipredation	Open	Sunny	2013-09-11	10	07:10:00	a	11		0	0	6	0	1	0	0	0	4			3	14.31	153.49
Male	Control	Mixed	Ride	Grass	Low Quality	Bad Antipredation	Open	Rain	2013-08-16	6	07:20:00	a	13	195	0	0	7	0	2	0	0	0	4			8	45.75	199.51
Female	Control	Mixed	Ride	Grass	Low Quality	Good AntiPredation	Closed	Sunny	2013-08-22	7	18:45:00	p	5		0	0	3	0	0	0	0	0	2			1	1.06	66.68
Male	Control	Control	Field	Barley Stubble	High Quality	Bad Antipredation	Open	Sunny	2013-08-23	7	07:15:00	a	20		0	0	1	0	11	0	0	0	3	0	5	6	140.71	300
Male	Control	Control	Field	Barley Stubble	High Quality	Bad Antipredation	Open	Sunny	2013-08-20	7	18:55:00	p	7	105	0	0	2	0	4	0	0	0	1			3	29.03	105
Female	Control	Control	Track	Gravel	Low Quality	Bad Antipredation	Open	Sunny	2013-09-16	11	17:15:00	p	4		0	0	4	0	0	0	0	0	0			1	17.97	69.9
Female	Control	Control	Track	Gravel	Low Quality	Bad Antipredation	Open	Sunny	2013-08-20	7	19:15:00	p	14	210	0	0	6	0	3	0	0	0	5			2	43.68	217.3
Male	Control	Control	Field	Drilled Rape/Barley Stubble	High Quality	Bad Antipredation	Open	Sunny	2013-09-16	11	06:47:00	a	4		0	0	1	0	3	0	0	0	0			3	30.73	63.34
Male	Control	Control	Field	Barley Stubble	High Quality	Bad Antipredation	Open	Sunny	2013-09-16	11	17:25:00	p	12		0	0	4	0	7	0	0	0	1			5	82.08	240.08
Male	Control	Control	Track	Gravel	Low Quality	Bad Antipredation	Open	Sunny	2013-08-23	7	07:05:00	a	13		0	0	8	1	2	0	0	0	2			3	28.18	202.62
Female	Control	Control	Field	Drilled Rape/Barley Stubble	High Quality	Bad Antipredation	Open	Sunny	2013-08-30	8	06:55:00	a	5		0	0	3	2	0	0	0	0	0			3	25.63	79.99
Male	Control	Control	Field	Wheat Stubble	High Quality	Bad Antipredation	Open	Sunny	2013-09-09	10	18:10:00	p	7		0	0	2	0	5	0	0	0	0			4	75.85	108.46
Female	Control	Control	Field	Barley Stubble	High Quality	Bad Antipredation	Open	Sunny	2013-09-16	11	07:40:00	a	20		0	0	2	0	17	0	0	0	1			10	264.59	300
Female	Control	Control	Field	Wheat Stubble	High Quality	Bad Antipredation	Open	Sunny	2013-09-09	10	17:40:00	p	16		0	0	1	0	14	0	0	0	1			6	189	246.14
Male	Control	Control	Field	Barley Stubble	High Quality	Bad Antipredation	Open	Sunny	2013-08-26	8	18:35:00	p	20		0	0	2	0	2	0	0	0	5	0	11	2	31.75	300
Male	Control	Control	Field	Drilled Rape/Barley Stubble	High Quality	Bad Antipredation	Open	Sunny	2013-08-28	8	07:00:00	a	6		0	0	2	0	4	0	0	0	0			3	36.65	94.12
Male	Control	Control	Field	Wheat Stubble	High Quality	Bad Antipredation	Open	Sunny	2013-09-16	11	07:20:00	a	20		0	0	3	0	13	0	0	0	4			12	183.83	300
Male	Control	Control	Field	Rape Stubble	High Quality	Bad Antipredation	Open	Sunny	2013-08-28	8	07:30:00	a	20		0	0	0	0	19	0	0	0	1			9	269.2	300
Male	Control	Control	Ride	Grass	Low Quality	Bad Antipredation	Open	Sunny	2013-08-17	7	08:00:00	a	7	105	0	0	2	0	2	0	0	0	3			2	31.31	105.38
Male	Control	Control	Field	Drilled Rape/Barley Stubble	High Quality	Bad Antipredation	Open	Sunny	2013-08-26	8	19:00:00	p	20		0	0	0	0	15	0	0	0	5			9	210	300
Female	Control	Control	Field	Barley Stubble	High Quality	Bad Antipredation	Open	Sunny	2013-08-20	7	19:10:00	p	20	300	0	0	3	0	12	0	0	0	5			11	189.12	300
Male	Control	Control	Track	Gravel	Low Quality	Bad Antipredation	Open	Sunny	2013-08-17	7	07:25:00	a	6	90	0	0	2	0	4	0	0	0	0			4	46.47	99.84
Female	Control	Control	Field	Wheat Stubble	High Quality	Bad Antipredation	Open	Sunny	2013-09-02	9	18:50:00	p	11		0	0	3	0	5	0	0	0	3			7	86.6	146.37
Male	Control	Control	Track	Gravel	Low Quality	Bad Antipredation	Open	Sunny	2013-08-26	8	18:50:00	p	4		0	0	2	0	2	0	0	0	0			2	30.06	103.56
Male	Control	Control	Field	Barley Stubble	High Quality	Bad Antipredation	Open	Sunny	2013-08-26	8	17:35:00	p	14		0	0	5	0	8	0	0	0	1			4	124.15	213.41
Male	Control	Control	Field	Barley Stubble	High Quality	Bad Antipredation	Open	Sunny	2013-08-17	7	08:45:00	a	7	105	0	0	6	0	0	0	0	0	1			3	30.06	145
Female	Control	Control	Field	Drilled Rape/Barley Stubble	High Quality	Bad Antipredation	Open	Sunny	2013-09-11	10	07:06:00	a	3		0	0	2	0	1	0	0	0	0			1	11.31	52.9
Female	Control	Control	Ride	Grass	Low Quality	Bad Antipredation	Open	Sunny	2013-08-22	7	18:55:00	p	4		0	0	1	0	3	0	0	0	0			2	18.9	69.72
Female	Control	Control	Field	Drilled Rape/Barley Stubble	High Quality	Bad Antipredation	Open	Sunny	2013-08-28	8	07:10:00	a	7		0	0	5	0	2	0	0	0	0			2	35.59	108.19
Female	Control	Control	Field	Drilled Rape/Barley Stubble	High Quality	Bad Antipredation	Open	Sunny	2013-08-26	8	19:05:00	p	20		0	0	5	0	10	0	0	0	4	0	1	13	137.53	300
Male	Control	Control	Field	Barley Stubble	High Quality	Bad Antipredation	Open	Sunny	2013-09-04	9	07:20:00	a	4		0	0	2	0	2	0	0	0	0			2	31.4	63.95
Female	Control	Control	Field	Drilled Rape/Barley Stubble	High Quality	Bad Antipredation	Open	Sunny	2013-08-28	8	06:50:00	a	4		0	0	2	0	2	0	0	0	0			3	28.11	87.33
Male	Control	Control	Field	Barley Stubble	High Quality	Bad Antipredation	Open	Sunny	2013-09-03	9	18:45:00	p	12		0	0	4	0	7	0	0	0	1			5	71.34	184.8
Male	Control	Control	Field	Barley Stubble	High Quality	Bad Antipredation	Open	Sunny	2013-09-03	9	18:00:00	p	20		0	0	3	0	10	0	0	0	4	0	3	8	137.66	300
Female	Control	Control	Field	Wheat Stubble	High Quality	Bad Antipredation	Open	Sunny	2013-09-03	9	19:05:00	p	20		0	0	2	0	18	0	0	0	0			11	271.75	300
Female	Control	Control	Field	Barley Stubble	High Quality	Bad Antipredation	Open	Sunny	2013-09-04	9	06:50:00	a	6		0	0	4	0	2	0	0	0	0			3	28.71	103.45
Female	Control	Control	Track	Gravel	Low Quality	Bad Antipredation	Open	Sunny	2013-08-19	7	18:45:00	p	14	210	0	0	6	0	7	0	0	0	1			9	120.57	211
Male	Control	Control	Field	Wheat Stubble	High Quality	Bad Antipredation	Open	Sunny	2013-09-04	9	07:05:00	a	7		0	0	4	0	3	0	0	0	0			2	29.93	115.37
Male	Control	Control	Field	Barley Stubble	High Quality	Bad Antipredation	Open	Sunny	2013-08-29	8	19:25:00	p	20		0	0	3	0	16	0	0	0	1			10	237.68	300
Female	Control	Control	Track	Gravel	Low Quality	Bad Antipredation	Open	Sunny	2013-08-22	7	18:25:00	p	4		0	0	2	0	2	0	0	0	0			2	21.85	79.19
Male	Control	Control	Ride	Grass	Low Quality	Bad Antipredation	Open	Rain	2013-08-16	6	07:25:00	a	13	195	0	0	1	0	9	0	0	0	3			4	84.34	182.62
Male	Artificial	Mixed	Field	Wheat Stubble	High Quality	Bad Antipredation	Open	Sunny	2013-09-02	9	18:20:00	p	20		0	0	5	0	9	0	0	0	6			17	146.86	300
Male	Artificial	Mixed	Field	Barley Stubble	High Quality	Bad Antipredation	Open	Sunny	2013-09-02	9	06:48:00	a	20	300	0	0	0	0	0	0	0	0	8	0	12	0	0	300
Male	Artificial	Mixed	Field	Barley Stubble	High Quality	Bad Antipredation	Open	Sunny	2013-08-26	8	17:45:00	p	12		0	0	5	0	2	0	0	0	4	0	1	4	32.7	183.67
Female	Artificial	Mixed	Field	Wheat Stubble	High Quality	Bad Antipredation	Open	Sunny	2013-09-02	9	06:55:00	a	20		0	0	3	0	3	0	0	0	11	0	3	6	43.71	300
Female	Artificial	Mixed	Ride	Grass	Low Quality	Good AntiPredation	Closed	Sunny	2013-08-21	7	07:25:00	a	5	75	0	0	2	0	1	0	0	0	2			5	25.94	85.19
Male	Artificial	Mixed	Field	Barley Stubble	High Quality	Bad Antipredation	Open	Sunny	2013-09-16	11	17:10:00	p	7		0	0	1	0	1	0	0	0	5			3	12.76	104.33
Female	Artificial	Mixed	Field	Drilled Rape/Barley Stubble	High Quality	Bad Antipredation	Open	Sunny	2013-08-28	8	07:05:00	a	12		0	0	5	0	3	0	0	0	4			6	59.84	201.1
Female	Artificial	Mixed	Field	Barley Stubble	High Quality	Bad Antipredation	Open	Sunny	2013-08-20	7	19:27:00	p	5	75	0	0	1	0	0	0	0	0	4			3	6.56	67.82
Female	Artificial	Mixed	Field	Drilled Rape/Barley Stubble	High Quality	Bad Antipredation	Open	Sunny	2013-08-28	8	06:50:00	a	11		0	0	3	0	4	0	0	0	4			10	76.03	159.7
Female	Artificial	Mixed	Field	Wheat Stubble	High Quality	Bad Antipredation	Open	Sunny	2013-09-09	10	17:50:00	p	10		0	0	1	0	4	0	0	0	5			3	30.45	150.79
Male	Artificial	Mixed	Field	Barley Stubble	High Quality	Bad Antipredation	Open	Sunny	2013-08-30	8	06:30:00	a	20		0	0	4	0	2	0	0	0	5	0	9	6	52.54	300
Female	Artificial	Mixed	Track	Gravel	Low Quality	Bad Antipredation	Open	Sunny	2013-08-23	7	07:25:00	a	16		0	0	7	0	3	0	0	0	6			8	48	242.51
Female	Artificial	Mixed	Field	Barley Stubble	High Quality	Bad Antipredation	Open	Sunny	2013-09-16	11	17:25:00	p	10		0	0	2	0	2	0	0	0	6			5	39.09	150
Male	Artificial	Mixed	Ride	Grass	Low Quality	Bad Antipredation	Open	Sunny	2013-08-17	7	08:25:00	a	11	165	0	0	5	0	1	0	0	0	4	0	1	4	8.87	195
Male	Artificial	Mixed	Field	Barley Stubble	High Quality	Bad Antipredation	Open	Overcast	2013-08-15	6	18:00:00	p	8	120	0	0	2	0	0	0	0	0	6			5	2.79	107
Male	Artificial	Mixed	Field	Barley Stubble	High Quality	Bad Antipredation	Open	Sunny	2013-09-09	10	18:35:00	p	20		0	0	7	0	2	0	0	0	11			13	73.82	300
Female	Artificial	Mixed	Track	Gravel	Low Quality	Bad Antipredation	Open	Sunny	2013-08-23	7	07:00:00	a	11		0	0	2	0	2	0	0	0	7			5	10.52	145.65
Male	Artificial	Mixed	Ride	Grass	Low Quality	Bad Antipredation	Open	Overcast	2013-08-16	6	06:55:00	a	17	255	0	1	2	0	6	0	0	0	3		5	5	73.64	278.06
Male	Artificial	Mixed	Field	Barley Stubble	High Quality	Bad Antipredation	Open	Sunny	2013-09-03	9	17:40:00	p	20		0	0	5	0	6	0	0	0	9			16	113.63	300
Female	Artificial	Mixed	Ride	Grass	Low Quality	Good AntiPredation	Closed	Rain	2013-08-16	6	08:10:00	a	20	300	0	0	5	0	4	0	0	0	11			10	45.69	300
Male	Artificial	Mixed	Woodland	Scrub	High Quality	Good AntiPredation	Closed	Rain	2013-08-16	6	07:30:00	a	15	225	0	0	2	0	0	0	0	0	13			1	1.22	234.72
Female	Artificial	Mixed	Track	Gravel	Low Quality	Bad Antipredation	Open	Sunny	2013-08-27	8	07:25:00	a	11		0	0	4	0	1	0	0	0	5	0	1	4	22.04	167.12
Male	Artificial	Mixed	Track	Gravel	Low Quality	Bad Antipredation	Open	Overcast	2013-08-15	6	11:59:00	a	20	300	0	0	5	0	0	0	0	0	15			2	2.98	300
Female	Artificial	Mixed	Field	Rotivated Rape	High Quality	Bad Antipredation	Open	Sunny	2013-09-03	9	06:50:00	a	14		0	0	2	0	5	0	0	0	7			6	67.74	214.94
Female	Artificial	Mixed	Scrub	Scrub	High Quality	Good AntiPredation	Closed	Sunny	2013-08-21	7	08:10:00	a	20		0	0	3	0	4	0	0	0	9	0	4	12	34.18	300
Male	Artificial	Mixed	Field	Rape Stubble	High Quality	Bad Antipredation	Open	Sunny	2013-08-29	8	18:35:00	p	20		0	0	1	0	14	0	0	0	5			16	152.23	300
Male	Artificial	Mixed	Field	Barley Stubble	High Quality	Bad Antipredation	Open	Sunny	2013-09-10	10	08:10:00	a	16		0	0	4	0	2	0	0	0	9	0	1	5	13.37	246.35
Male	Artificial	Mixed	Ride	Grass	Low Quality	Bad Antipredation	Open	Sunny	2013-08-22	7	18:55:00	p	7		0	0	1	0	1	0	0	0	4	0	1	3	23.1	92.43
Male	Artificial	Mixed	Scrub	Scrub	High Quality	Good AntiPredation	Closed	Sunny	2013-08-21	7	07:59:00	a	20		0	0	3	0	0	0	0	0	17			2	4.18	273.86
Female	Artificial	Mixed	Ride	Grass	Low Quality	Bad Antipredation	Open	Sunny	2013-08-22	7	19:20:00	p	14		0	0	5	0	2	0	0	0	7			6	36.22	180.04
Male	Artificial	Control	Field	Wheat Stubble	High Quality	Bad Antipredation	Open	Sunny	2013-09-16	11	07:15:00	a	7		0	0	2	0	4	0	0	0	1			3	46.06	107.38
Male	Artificial	Control	Field	Wheat Stubble	High Quality	Bad Antipredation	Open	Sunny	2013-09-04	9	07:00:00	a	20		0	0	1	0	18	0	0	0	1			16	290.3	300
Female	Artificial	Control	Field	Drilled Rape/Barley Stubble	High Quality	Bad Antipredation	Open	Sunny	2013-08-28	8	06:55:00	a	12		0	0	2	0	9	0	0	0	1			7	117.43	180.31
Male	Artificial	Control	Field	Barley Stubble	High Quality	Bad Antipredation	Open	Sunny	2013-08-26	8	18:13:00	p	17		0	0	9	0	5	0	0	0	2	0	1	6	70.47	265.45
Male	Artificial	Control	Field	Barley Stubble	High Quality	Bad Antipredation	Open	Sunny	2013-09-11	10	07:30:00	a	20		0	0	4	0	12	0	0	0	4			15	147.37	300
Female	Artificial	Control	Field	Wheat Stubble	High Quality	Bad Antipredation	Open	Sunny	2013-09-02	9	18:10:00	p	13		0	0	3	0	8	0	0	0	2			6	115.68	197.25
Female	Artificial	Control	Field	Barley Stubble	High Quality	Bad Antipredation	Open	Sunny	2013-08-20	7	17:25:00	p	20	300	0	0	5	0	4	0	0	0	10	0	1	5	59.47	300
Female	Artificial	Control	Ride	Grass	Low Quality	Bad Antipredation	Open	Sunny	2013-08-17	7	08:10:00	a	5	75	0	0	3	0	1	0	0	0	1			3	21.9	75
Male	Artificial	Control	Field	Barley Stubble	High Quality	Bad Antipredation	Open	Overcast	2013-08-15	6	18:45:00	p	20	300	0	0	2	0	16	0	0	0	2			13	210.78	300
Female	Artificial	Control	Ride	Wild Seed	High Quality	Bad Antipredation	Open	Sunny	2013-08-17	7	07:55:00	a	6	90	0	0	4	0	2	0	0	0	0			3	32.32	90
Female	Artificial	Control	Field	Barley Stubble	High Quality	Bad Antipredation	Open	Sunny	2013-08-30	8	07:05:00	a	20		0	0	6	0	14	0	0	0	0			11	198.03	300
Male	Artificial	Control	Field	Barley Stubble	High Quality	Bad Antipredation	Open	Sunny	2013-08-23	7	07:20:00	a	18		0	0	10	0	3	0	0	0	4	0	1	6	38.37	272.63
Male	Artificial	Control	Field	Drilled Rape/Barley Stubble	High Quality	Bad Antipredation	Open	Sunny	2013-08-26	8	19:15:00	p	12		0	0	4	0	6	0	0	0	2			8	84.87	190.78
Female	Artificial	Control	Field	Barley Stubble	High Quality	Bad Antipredation	Open	Sunny	2013-08-20	7	18:36:00	p	6	90	0	0	0	0	4	0	0	0	2			2	28.15	75
Male	Artificial	Control	Field	Barley Stubble	High Quality	Bad Antipredation	Open	Sunny	2013-08-26	8	18:10:00	p	20		0	0	1	0	16	0	0	0	3			13	171.73	300
Male	Artificial	Control	Field	Barley Stubble	High Quality	Bad Antipredation	Open	Sunny	2013-08-26	8	18:45:00	p	20		0	0	2	0	16	0	0	0	2			11	183.96	300
Male	Artificial	Control	Field	Barley Stubble	High Quality	Bad Antipredation	Open	Sunny	2013-08-20	7	18:23:00	p	8	120	0	0	4	0	3	0	0	0	1			3	30.49	105.44
Male	Artificial	Control	Field	Wheat Stubble	High Quality	Bad Antipredation	Open	Sunny	2013-09-09	10	17:25:00	p	9		0	0	4	0	3	0	0	0	2			3	27.82	157.68
Male	Artificial	Control	Field	Barley Stubble	High Quality	Bad Antipredation	Open	Sunny	2013-09-03	9	08:15:00	a	12		0	0	2	0	8	0	0	0	2			9	94.7	200.5
Male	Artificial	Control	Ride	Grass	Low Quality	Bad Antipredation	Open	Sunny	2013-08-22	7	19:00:00	p	11		0	0	0	0	8	0	0	0	3			4	110.55	165.21
Male	Artificial	Control	Field	Barley Stubble	High Quality	Bad Antipredation	Open	Sunny	2013-09-10	10	08:13:00	a	13		0	0	2	0	7	0	0	0	4			6	90.82	186.96
Male	Artificial	Control	Ride	Grass	Low Quality	Good AntiPredation	Closed	Sunny	2013-08-22	7	19:30:00	p	20		0	0	5	0	7	0	0	0	8			10	106	300
Male	Artificial	Control	Field	Wheat Stubble	High Quality	Bad Antipredation	Open	Sunny	2013-09-03	9	19:13:00	p	20		0	0	6	0	10	0	0	0	4			11	131.07	300
Male	Artificial	Control	Field	Rotivated Rape	High Quality	Bad Antipredation	Open	Sunny	2013-09-10	10	07:45:00	a	13		0	0	0	0	12	0	0	0	1			7	167.57	190.77
Male	Artificial	Control	Ride	Grass	Low Quality	Bad Antipredation	Open	Overcast	2013-09-10	10	18:45:00	p	11		0	0	1	0	8	0	0	0	2			9	116.9	199.82
Male	Artificial	Control	Field	Barley Stubble	High Quality	Bad Antipredation	Open	Sunny	2013-09-14	11	07:40:00	a	10		0	0	3	0	6	0	0	0	1			7	101.46	174.71
Male	Artificial	Control	Field	Rotivated Rape	High Quality	Bad Antipredation	Open	Sunny	2013-09-10	10	17:55:00	p	20		0	0	4	0	14	0	0	0	2			17	188.82	300
Male	Artificial	Control	Ride	Grass	Low Quality	Good AntiPredation	Closed	Sunny	2013-08-22	7	18:35:00	p	20		0	0	0	0	2	0	0	0	3	0	15	3	29	300
Male	Artificial	Control	Field	Barley Crop	High Quality	Bad Antipredation	Open	Sunny	2013-08-27	8	08:00:00	a	14		0	0	1	0	7	0	0	0	6			3	82	216.01
Male	Artificial	Control	Ride	Grass	Low Quality	Good AntiPredation	Closed	Rain	2013-08-16	6	07:40:00	a	20	300	0	0	2	0	13	0	0	0	5			7	178.36	300
Male	Artificial	Control	Track	Gravel	Low Quality	Bad Antipredation	Open	Rain	2013-08-16	6	09:50:00	a	6	90	0	0	3	0	3	0	0	0	0			4	35.26	90
Male	Artificial	Control	Field	Barley Stubble	High Quality	Bad Antipredation	Open	Sunny	2013-09-10	10	17:45:00	p	20		0	0	3	0	12	0	0	0	5			13	126.67	300
Male	Natural	Mixed	Field	Wheat Stubble	High Quality	Bad Antipredation	Open	Sunny	2013-09-02	9	18:30:00	p	20		0	0	2	0	11	0	0	0	7			13	165.16	300
Male	Natural	Mixed	Field	Barley Stubble	High Quality	Bad Antipredation	Open	Sunny	2013-08-20	7	18:30:00	p	20	300	0	0	2	0	7	0	0	0	11			14	107.97	300
Male	Natural	Mixed	Track	Gravel	Low Quality	Bad Antipredation	Open	Sunny	2013-08-26	8	18:30:00	p	15		0	0	1	0	1	0	0	0	13			2	10.4	228.01
Female	Natural	Mixed	Field	Wheat Stubble	High Quality	Bad Antipredation	Open	Sunny	2013-09-09	10	17:55:00	p	12		0	0	0	0	4	0	0	0	8			4	56.31	206.51
Male	Natural	Mixed	Field	Drilled Rape/Barley Stubble	High Quality	Bad Antipredation	Open	Sunny	2013-09-02	9	07:00:00	a	7		0	0	5	0	1	0	0	0	1			7	43.23	108.31
Female	Natural	Mixed	Field	Barley Stubble	High Quality	Bad Antipredation	Open	Sunny	2013-08-26	8	18:25:00	p	6		0	0	2	0	2	0	0	0	2			2	11.78	100.95
Female	Natural	Mixed	Track	Gravel	Low Quality	Good AntiPredation	Closed	Sunny	2013-08-23	7	07:43:00	a	6		0	0	2	0	2	0	0	0	2			6	23.84	98
Female	Natural	Mixed	Field	Wheat Stubble	High Quality	Bad Antipredation	Open	Sunny	2013-09-02	9	06:45:00	a	20		0	0	0	0	0	0	0	0	8	0	12	1	1.31	300
Male	Natural	Mixed	Field	Barley Stubble	High Quality	Bad Antipredation	Open	Sunny	2013-09-16	11	07:30:00	a	20		0	0	1	0	1	0	0	0	8	0	10	7	33.7	300
Female	Natural	Mixed	Field	Rape Stubble	High Quality	Bad Antipredation	Open	Sunny	2013-09-02	9	07:45:00	a	4		0	0	1	0	0	0	0	0	3			2	5.85	62.9
Female	Natural	Mixed	Field	Barley Stubble	High Quality	Bad Antipredation	Open	Sunny	2013-09-03	9	18:15:00	p	8		0	0	4	0	0	0	0	0	3	0	1	3	12.1	125.08
Male	Natural	Mixed	Field	Barley Stubble	High Quality	Bad Antipredation	Open	Sunny	2013-08-20	7	19:22:00	p	5	75	0	0	4	0	0	0	0	0	1			1	1.19	68.11
Female	Natural	Mixed	Field	Wheat Stubble	High Quality	Bad Antipredation	Open	Sunny	2013-09-09	10	17:45:00	p	3		0	0	1	0	0	0	0	0	2			1	4.53	49.73
Female	Natural	Mixed	Field	Rotivated Rape	High Quality	Bad Antipredation	Open	Sunny	2013-09-11	10	07:45:00	a	15		0	0	5	0	5	0	0	0	5			8	63.16	215.84
Female	Natural	Mixed	Field	Wheat Stubble	High Quality	Bad Antipredation	Open	Sunny	2013-09-12	10	17:45:00	p	16		0	0	10	0	3	0	0	0	3			11	76.38	243.13
Female	Natural	Mixed	Field	Barley Stubble	High Quality	Bad Antipredation	Open	Sunny	2013-08-29	8	18:35:00	p	8		0	0	4	0	0	0	0	0	4			1	1.34	120.79
Male	Natural	Mixed	Field	Wheat Stubble	High Quality	Bad Antipredation	Open	Sunny	2013-09-02	9	07:20:00	a	14		0	0	3	0	3	0	0	0	8			4	37.3	213.8
Male	Natural	Mixed	Field	Barley Stubble	High Quality	Bad Antipredation	Open	Sunny	2013-08-20	7	18:19:00	p	11	165	0	0	1	0	3	0	0	0	7			7	50.96	166.51
Male	Natural	Mixed	Field	Barley Stubble	High Quality	Bad Antipredation	Open	Sunny	2013-08-20	7	17:20:00	p	8	120	0	0	3	0	0	0	0	0	2	0	3	0	0	105
Male	Natural	Mixed	Field	Barley Stubble	High Quality	Bad Antipredation	Open	Sunny	2013-09-16	11	17:05:00	p	5		0	0	4	0	0	0	0	0	1			1	2.12	75.62
Female	Natural	Mixed	Field	Rape Stubble	High Quality	Bad Antipredation	Open	Sunny	2013-08-26	8	17:55:00	p	11		0	0	3	0	2	0	0	0	6			7	39.11	177.26
Male	Natural	Mixed	Field	Barley Stubble	High Quality	Bad Antipredation	Open	Sunny	2013-09-03	9	17:50:00	p	20		0	0	4	0	2	0	0	0	10	0	4	8	47.28	300
Male	Natural	Mixed	Ride	Grass	Low Quality	Bad Antipredation	Open	Rain	2013-08-16	6	07:10:00	a	12	180	0	0	3	0	0	0	0	0	9			2	1.84	180.35
Female	Natural	Mixed	Ride	Grass	Low Quality	Bad Antipredation	Open	Sunny	2013-08-27	8	07:45:00	a	9		0	0	2	0	0	0	0	0	7			1	1.72	147.09
Female	Natural	Mixed	Ride	Grass	Low Quality	Good AntiPredation	Closed	Sunny	2013-08-29	8	19:10:00	p	6	90	0	0	3	0	0	0	0	0	3			0	0	98.42
Male	Natural	Mixed	Track	Gravel	Low Quality	Bad Antipredation	Open	Sunny	2013-08-29	8	17:00:00	p	20		0	0	2	0	7	0	0	0	11			12	86.94	300
Female	Natural	Mixed	Field	Wheat Stubble	High Quality	Bad Antipredation	Open	Sunny	2013-09-03	9	18:50:00	p	20		0	0	9	0	6	0	0	0	5			12	88.85	300
Female	Natural	Mixed	Field	Rotivated Rape	High Quality	Bad Antipredation	Open	Sunny	2013-09-03	9	06:40:00	a	18		0	0	3	0	6	0	0	0	9			17	123.16	271.56
Male	Natural	Mixed	Ride	Grass	Low Quality	Bad Antipredation	Open	Sunny	2013-08-22	7	19:10:00	p	12		0	0	4	0	1	0	0	0	7			8	30.6	180
Female	Natural	Mixed	Ride	Grass	Low Quality	Good AntiPredation	Closed	Sunny	2013-08-19	7	19:45:00	p	20	300	0	0	6	0	4	0	0	0	10			14	59.66	300
Male	Natural	Mixed	Field	Rape Stubble	High Quality	Bad Antipredation	Open	Sunny	2013-08-30	8	07:25:00	a	5		0	0	3	0	1	0	0	0	1			2	13.43	78.07
Male	Natural	Mixed	Field	Drilled Rape/Barley Stubble	High Quality	Bad Antipredation	Open	Sunny	2013-09-02	9	17:50:00	p	20		0	0	1	0	12	0	0	0	7			17	206.27	300
Male	Natural	Mixed	Cover	Wild Seed	High Quality	Good AntiPredation	Open	Sunny	2013-08-17	7	08:01:00	a	14	210	0	0	5	0	1	0	0	0	8			3	11.37	196.36
Male	Natural	Mixed	Field	Barley Stubble	High Quality	Bad Antipredation	Open	Sunny	2013-08-20	7	18:50:00	p	12	180	0	0	5	0	1	0	0	0	6			7	21.56	186.67
Male	Natural	Mixed	Field	Barley Stubble	High Quality	Bad Antipredation	Open	Sunny	2013-08-17	7	07:45:00	a	20	300	0	0	3	0	8	0	0	0	9			15	99.11	300
Male	Natural	Mixed	Field	Grass	High Quality	Bad Antipredation	Open	Sunny	2013-08-27	8	06:45:00	a	7		0	0	3	0	0	0	0	0	4			3	8.51	131
Female	Natural	Mixed	Verge	Grass	Low Quality	Bad Antipredation	Open	Sunny	2013-09-11	10	07:10:00	a	7	105	0	0	0	0	0	0	0	0	5	0	2	0	0	119.97
Female	Natural	Mixed	Field	Barley Stubble	High Quality	Bad Antipredation	Open	Sunny	2013-09-10	10	08:00:00	a	20		0	0	0	0	5	0	0	0	13	0	2	7	60.98	300
Male	Natural	Mixed	Field	Wheat Stubble	High Quality	Bad Antipredation	Open	Sunny	2013-09-12	10	18:05:00	p	20		0	0	5	0	14	0	0	1	0			38	181.57	300
Male	Natural	Mixed	Field	Wheat Stubble	High Quality	Bad Antipredation	Open	Sunny	2013-09-16	11	17:42:00	p	20		0	0	1	0	4	0	0	0	15			10	56.52	300
Male	Natural	Mixed	Field	Barley Stubble	High Quality	Bad Antipredation	Open	Sunny	2013-08-28	8	08:00:00	a	20		0	0	0	0	1	0	0	0	19			2	10.25	300
Male	Natural	Mixed	Field	Drilled Rape/Barley Stubble	High Quality	Bad Antipredation	Open	Sunny	2013-09-04	9	06:40:00	a	13		0	0	5	0	2	0	0	0	6			8	35.92	197.19
Male	Natural	Mixed	Field	Barley Stubble	High Quality	Bad Antipredation	Open	Sunny	2013-08-28	8	08:05:00	a	20	300	0	0	3	0	2	0	0	0	15
Male	Natural	Control	Field	Wheat Stubble	High Quality	Bad Antipredation	Open	Sunny	2013-09-02	9	07:10:00	a	20		0	0	2	0	16	0	0	0	2			11	216.14	300
Female	Natural	Control	Field	Barley Stubble	High Quality	Bad Antipredation	Open	Sunny	2013-08-30	8	07:15:00	a	7		0	0	4	0	2	0	0	0	1			4	32.8	106.15
Male	Natural	Control	Field	Wheat Stubble	High Quality	Bad Antipredation	Open	Sunny	2013-09-11	10	07:18:00	a	10		0	0	4	0	5	0	0	0	1			5	101.71	172.46
Female	Natural	Control	Field	Barley Stubble	High Quality	Bad Antipredation	Open	Overcast	2013-08-15	6	18:17:00	p	12	180	0	0	6	0	3	0	0	0	3			6	41.6	150
Male	Natural	Control	Field	Rape Stubble	High Quality	Bad Antipredation	Open	Sunny	2013-09-02	9	07:40:00	a	7		0	0	3	0	4	0	0	0	0			6	67.35	109.79
Female	Natural	Control	Field	Drilled Rape/Barley Stubble	High Quality	Bad Antipredation	Open	Sunny	2013-08-30	8	06:45:00	a	4		0	0	1	0	3	0	0	0	0			2	50.37	63.46
Male	Natural	Control	Field	Wheat Stubble	High Quality	Bad Antipredation	Open	Sunny	2013-09-09	10	18:00:00	p	20		0	0	5	0	15	0	0	0	0			9	208.85	300
Male	Natural	Control	Field	Barley Stubble	High Quality	Bad Antipredation	Open	Sunny	2013-09-12	10	18:30:00	p	20		0	0	6	1	9	0	0	0	4			19	180.23	300
Female	Natural	Control	Field	Barley Stubble	High Quality	Bad Antipredation	Open	Sunny	2013-08-23	7	07:05:00	a	20		0	0	7	0	8	0	0	0	5			9	115.87	300
Female	Natural	Control	Field	Wheat Stubble	High Quality	Bad Antipredation	Open	Sunny	2013-09-02	9	07:05:00	a	20		0	0	3	0	14	0	0	0	3			10	184.46	300
Male	Natural	Control	Field	Wheat Stubble	High Quality	Bad Antipredation	Open	Overcast	2013-09-10	10	13:30:00	p	20		0	0	4	1	12	0	0	0	3			18	181.57	300
Male	Natural	Control	Field	Drilled Rape/Barley Stubble	High Quality	Bad Antipredation	Open	Sunny	2013-08-30	8	06:58:00	a	6		0	0	5	0	0	0	0	0	0	0	1	2	9.5	92.91
Male	Natural	Control	Field	Barley Stubble	High Quality	Bad Antipredation	Open	Sunny	2013-08-28	8	08:20:00	a	4		0	0	4	0	0	0	0	0	0			1	2.25	61.63
Female	Natural	Control	Field	Rotivated Rape	High Quality	Bad Antipredation	Open	Sunny	2013-09-14	11	07:10:00	a	6		0	0	4	0	2	0	0	0	0			3	35.76	98.32
Female	Natural	Control	Track	Gravel	Low Quality	Bad Antipredation	Open	Sunny	2013-08-19	7	18:35:00	p	20	300	0	0	5	0	6	0	0	0	7	0	2	6	67.78	300
Female	Natural	Control	Field	Drilled Rape/Barley Stubble	High Quality	Bad Antipredation	Open	Sunny	2013-09-16	11	06:50:00	a	11		0	0	5	0	5	0	0	0	1			4	52.13	168.1
Female	Natural	Control	Ride	Grass	Low Quality	Good AntiPredation	Closed	Rain	2013-08-16	6	07:50:00	a	20	300	0	0	0	0	14	0	0	0	6			8	186.2	300
Male	Natural	Control	Field	Rape	High Quality	Bad Antipredation	Open	Rain	2013-08-16	6	09:25:00	a	11	165	0	0	0	0	8	0	0	0	3			3	117.69	167.72
Male	Natural	Control	Track	Gravel	Low Quality	Bad Antipredation	Open	Sunny	2013-08-21	7	08:30:00	a	20		0	0	3	0	6	0	0	0	5	0	6	6	98.45	300
Female	Natural	Control	Ride	Grass	Low Quality	Bad Antipredation	Open	Sunny	2013-08-29	8	18:50:00	p	4		0	0	1	0	3	0	0	0	0			3	38.52	67.96
Female	Natural	Control	Ride	Grass	Low Quality	Good AntiPredation	Closed	Sunny	2013-08-27	8	07:55:00	a	20		0	0	8	0	9	0	0	0	3			8	108.59	300
Male	Natural	Control	Field	Barley Stubble	High Quality	Bad Antipredation	Open	Sunny	2013-08-29	8	18:40:00	p	7		0	0	0	2	5	0	0	0	0			7	68.8	107.71
Female	Natural	Control	Field	Barley Stubble	High Quality	Bad Antipredation	Open	Sunny	2013-08-29	8	17:10:00	p	4		0	0	2	0	2	0	0	0	0			3	28.19	300
Female	Natural	Control	Ride	Grass	Low Quality	Bad Antipredation	Open	Sunny	2013-08-22	7	19:25:00	p	20		0	0	4	0	5	0	0	0	4	0	7	4	62.59	300
Male	Natural	Control	Field	Rotivated Rape	High Quality	Bad Antipredation	Open	Sunny	2013-09-14	11	07:25:00	a	20		0	0	2	0	13	0	0	0	5			18	180.06	300
Male	Natural	Control	Field	Barley Stubble	High Quality	Bad Antipredation	Open	Sunny	2013-09-14	11	07:00:00	a	20		0	0	5	0	10	0	0	0	5			13	121.77	300
Female	Natural	Control	Track	Gravel	Low Quality	Bad Antipredation	Open	Sunny	2013-08-22	7	18:00:00	p	13		0	0	7	0	4	0	0	0	2			4	50.87	182.64
Female	Natural	Control	Ride	Grass	Low Quality	Good AntiPredation	Closed	Sunny	2013-08-19	7	19:10:00	p	20	300	0	0	4	0	8	0	0	0	2	0	6	5	120.53	300
Male	Natural	Control	Field	Rotivated Rape	High Quality	Bad Antipredation	Open	Sunny	2013-09-10	10	07:45:00	a	11		0	0	7	0	4	0	0	0	0			5	69.6	183.57
Male	Natural	Control	Field	Barley Stubble	High Quality	Bad Antipredation	Open	Overcast	2013-09-10	10	18:15:00	p	4		0	0	2	0	0	2	0	0	0			2	22.29	62.24
Male	Natural	Control	Track	Gravel	Low Quality	Bad Antipredation	Open	Sunny	2013-08-19	7	18:30:00	p	20	300	0	0	8	0	7	0	0	0	4	0	1	6	96.48	300
Female	Natural	Control	Field	Barley Stubble	High Quality	Bad Antipredation	Open	Sunny	2013-09-03	9	07:25:00	a	20		0	0	4	0	12	0	0	0	4			15	192.88	300

## Sheet: Foraging 2012
Sex	Treatment	Date	Time of day	Surface	Cover	Time observed	Forageing time	Bouts
Male	Mealworm	2012-10-01	pm	Grass	Open	300	122	9
Male	Mealworm	2012-08-23	pm	Grass	Open	54	24	1
Female	Mealworm	2012-10-09	am	Plough	Open	164	35	5
Female	Mealworm	2012-10-08	am	Wheat	Open	300	0	0
Male	Mealworm	2012-10-01	pm	Wheat	Open	188	123	5
Male	Mixed Seed	2012-08-18	am	Grass	Open	51	12	2
Male	Mixed Seed	2012-10-27	am	Grass	Closed	83	12	2
Female	Mixed Seed	2012-08-18	am	Grass	Open	96	29	3
Female	Mixed Seed	2012-09-05	pm	Grass	Open	300	168	10
Male	Mixed Seed	2012-10-01	pm	Wheat	Open	76	30	2
Female	Control	2012-10-08	am	Grass	Open	265	46	8
Male	Control	2012-09-05	pm	Grass	Open	300	137	7
Female	Control	2012-08-23	pm	Grass	Open	137	54	3
Male	Control	2012-09-05	am	Grass	Closed	300	47	3
Female	Control	2012-09-20	am	Wheat	Open	300	64	5
Male	Control	2012-10-01	pm	Wheat	Open	178	81	8
Male	Control	2012-09-05	pm	Grass	Open	300	197	4
Male	Control	2012-09-05	pm	Grass	Open	125	15	3
Male	Mealworm	2012-09-19	pm	Wheat	Open	205	101	4
Male	Mealworm	2012-10-10	pm	Grass	Open	300	49	9
Female	Mealworm	2012-09-05	pm	Grass	Open	300	38	2
Male	Mealworm	2012-10-03	pm	Plough	Open	300	97	9
Male	Mealworm	2012-09-19	pm	Grass	Open	167	28	2
Female	Mixed Seed	2012-10-27	am	Grass	Closed	159	6	1
Female	Mixed Seed	2012-08-23	pm	Grass	Open	300	89	6
Male	Mixed Seed	2012-08-23	pm	Grass	Open	214	107	4
Female	Control	2012-08-18	pm	Grass	Open	70	20	3
Male	Control	2012-09-27	pm	Plough	Open	300	194	12
Male	Control	2012-10-27	am	Grass	Closed	162	13	7
Male	Control	2012-08-23	pm	Grass	Open	300	116	3
Female	Control	2012-09-05	pm	Grass	Open	87	54	3
Male	Mealworm	2012-10-10	pm	Wheat	Open	300	139	17
Male	Mealworm	2012-09-19	pm	Wheat	Open	300	167	8
Male	Mealworm	2012-08-18	am	Grass	Open	163	41	5
Female	Mealworm	2012-09-27	pm	Wheat	Open	300	0	0
Female	Mealworm	2012-11-01	pm	Grass	Open	63	5	1
Male	Mealworm	2012-09-20	am	Wheat	Open	172	29	5
Male	Mixed Seed	2012-08-23	pm	Grass	Open	300	232	3
Male	Mixed Seed	2012-09-05	am	Grass	Closed	104	16	2
Female	Mixed Seed	2012-09-05	am	Grass	Closed	300	115	7
Female	Mixed Seed	2012-08-18	am	Grass	Open	137	8	2
Male	Mixed Seed	2012-10-01	pm	Wheat	Open	300	177	6
Female	Control	2012-08-18	pm	Grass	Open	50	20	3
Male	Control	2012-09-19	pm	Grass	Open	300	139	11
Female	Control	2012-10-01	pm	Wheat	Open	120	55	5
Female	Control	2012-08-23	pm	Grass	Open	300	217	5
Male	Control	2012-09-05	pm	Grass	Open	112	12	2
Male	Control	2012-09-22	am	Grass	Open	47	19	3
Female	Control	2012-09-05	am	Grass	Closed	266	39	2
Female	Control	2012-08-18	pm	Grass	Open	297	93	8
Female	Control	2012-08-23	pm	Grass	Open	300	19	2
Female	Mealworm	2012-09-05	pm	Grass	Open	138	91	3
Female	Mealworm	2012-09-05	pm	Grass	Open	300	0	0
Male	Mealworm	2012-10-31	am	Wheat	Open	300	2	1
Male	Mealworm	2012-08-23	pm	Grass	Open	300	188	3
Female	Mealworm	2012-09-27	pm	Grass	Open	300	4	1
Female	Mixed Seed	2012-10-01	pm	Wheat	Open	300	240	12
Female	Mixed Seed	2012-08-23	pm	Grass	Open	300	45	5
Male	Mixed Seed	2012-10-01	pm	Wheat	Open	300	236	13
Male	Mixed Seed	2012-09-27	pm	Wheat	Open	300	80	12
Male	Mixed Seed	2012-08-23	pm	Grass	Open	300	82	10
Male	Mixed Seed	2012-08-22	pm	Grass	Open	118	10	1
Male	Mixed Seed	2012-11-02	am	Grass	Open	300	21	4
Male	Control	2012-09-22	am	Grass	Open	300	22	4
Female	Control	2012-09-05	pm	Grass	Open	287	175	5
Male	Mealworm	2012-10-01	pm	Grass	Closed	300	85	5
Male	Mealworm	2012-10-03	pm	Grass	Closed	300	75	7
Male	Mealworm	2012-11-01	pm	Grass	Open	300	65	6
Male	Mixed Seed	2012-09-20	pm	Grass	Open	300	62	7
Female	Mixed Seed	2012-10-10	pm	Grass	Closed	211	33	3
Male	Mixed Seed	2012-08-18	pm	Grass	Open	300	0	0
Male	Mixed Seed	2012-09-05	pm	Grass	Open	241	158	5
Male	Mixed Seed	2012-11-05	am	Grass	Closed	144	18	4
Male	Control	2012-11-01	pm	Grass	Open	195	67	6
Female	Control	2012-10-03	pm	Wheat	Open	300	164	9
Female	Control	2012-09-27	pm	Wheat	Open	131	61	5
Male	Control	2012-08-22	pm	Grass	Open	199	82	3
Male	Control	2012-09-05	pm	Grass	Open	300	86	5
Male	Control	2012-11-01	pm	Grass	Open	110	14	2
Female	Control	2012-09-20	am	Wheat	Open	300	241	4
Male	Mealworm	2012-08-22	pm	Grass	Open	183	10	3
Male	Mealworm	2012-09-20	pm	Plough	Open	117	68	5
Male	Mealworm	2012-11-01	pm	Plough	Open	300	40	16
Female	Mealworm	2012-09-05	pm	Grass	Open	168	108	5
Female	Mealworm	2012-09-20	pm	Wild Flowers Cover	Open	42	17	2
Female	Mealworm	2012-10-08	am	Wheat	Open	197	24	7
Female	Mealworm	2012-09-19	am	Grass	Closed	300	7	1
Female	Mixed Seed	2012-09-19	am	Grass	Open	210	10	3
Male	Mixed Seed	2012-08-22	am	Grass	Open	240	36	5
Male	Mixed Seed	2012-08-24	pm	Grass	Open	242	121	4
Male	Mixed Seed	2012-09-20	am	Wheat	Open	300	127	10
Female	Control	2012-10-03	pm	Grass	Open	126	80	3
Male	Control	2012-10-01	pm	Grass	Open	184	73	11
Male	Control	2012-09-27	pm	Wheat	Open	300	96	5
Female	Control	2012-08-23	pm	Grass	Open	57	36	2
Female	Control	2012-08-22	pm	Grass	Open	167	76	6
Female	Control	2012-08-24	pm	Grass	Open	147	99	3
Female	Mixed Seed	2012-08-18	am	Grass	Open	49	13	2
Female	Control	2012-10-01	pm	Wheat	Open	231	108	5
Male	Mixed Seed	2012-09-21	am	Wheat	Open	229	42	5
Female	Mixed Seed	2012-10-01	pm	Grass	Open	49	13	2
Female	Mealworm	2012-10-01	pm	Wheat	Open	155	30	3
Female	Mealworm	2012-08-24	pm	Grass	Open	212	138	8
Male	Mealworm	2012-09-27	pm	Plough	Open	300	90	13
Female	Mealworm	2012-10-03	pm	Plough	Open	131	49	9
Female	Mealworm	2012-09-21	pm	Wheat	Open	300	267	7
Male	Mealworm	2012-09-20	pm	Wheat	Open	122	32	5
Male	Mixed Seed	2012-09-22	am	Grass	Open	264	87	4
Male	Mixed Seed	2012-10-27	am	Grass	Closed	162	6	1
Male	Mixed Seed	2012-09-20	am	Wheat	Open	300	218	5
Male	Mixed Seed	2012-10-09	am	Wheat	Open	300	74	15
Female	Control	2012-09-20	pm	Grass	Open	93	70	3
Male	Control	2012-10-08	am	Wheat	Open	300	155	14
Female	Control	2012-09-21	pm	Grass	Open	93	30	3
Male	Control	2012-11-05	am	Grass	Closed	155	129	10
Male	Mealworm	2012-10-01	pm	Wheat	Open	300	11	12
Male	Mealworm	2012-11-01	pm	Plough	Open	210	3	3
Male	Mealworm	2012-09-21	am	Grass	Open	300	25	4
Male	Mealworm	2012-10-08	am	Wheat	Open	235	11	2
Male	Mealworm	2012-10-01	pm	Grass	Closed	174	9	1
Male	Mealworm	2012-11-02	am	Grass	Closed	300	0	0
Male	Mixed Seed	2012-09-20	am	Wheat	Open	182	122	3
Male	Mixed Seed	2012-10-08	am	Wheat	Open	300	28	3
Male	Mixed Seed	2012-10-03	pm	Wheat	Open	274	46	9
Male	Mixed Seed	2012-10-08	am	Wheat	Open	93	0	0
Male	Mixed Seed	2012-08-24	pm	Grass	Open	207	87	3
Female	Mixed Seed	2012-10-27	am	Grass	Closed	125	5	1
Male	Control	2012-10-01	pm	Wheat	Open	300	186	10
Female	Control	2012-09-20	pm	Plough	Open	300	117	12
Female	Control	2012-08-24	pm	Grass	Open	300	65	3
Male	Control	2012-09-05	am	Grass	Closed	230	22	2
Female	Control	2012-10-08	am	Wheat	Open	133	117	3
Female	Control	2012-08-22	am	Grass	Open	137	0	0
Male	Control	2012-09-20	am	Wheat	Open	63	19	1
Male	Control	2012-09-20	am	Wheat	Open	300	191	6
Male	Control	2012-10-08	am	Wheat	Open	92	22	3
Male	Mealworm	2012-09-05	am	Grass	Closed	300	5	2
Male	Mealworm	2012-09-20	pm	Grass	Open	300	80	6
Male	Mealworm	2012-10-10	pm	Grass	Open	300	50	10
Male	Mealworm	2012-08-18	pm	Grass	Open	75	19	3
Male	Mealworm	2012-09-05	pm	Grass	Open	300	183	8
Male	Mixed Seed	2012-09-22	am	Wheat	Open	92	41	2
Male	Mixed Seed	2012-09-19	pm	Wheat	Open	300	199	11
Male	Mixed Seed	2012-09-19	pm	Wheat	Open	156	55	4
Male	Mixed Seed	2012-08-18	pm	Grass	Open	300	28	6
Female	Mixed Seed	2012-08-18	pm	Grass	Open	50	10	1
Female	Mixed Seed	2012-10-31	am	Straw	Closed	61	21	1
Male	Control	2012-10-01	pm	Wheat	Open	300	264	11
Female	Control	2012-10-01	pm	Wheat	Open	247	182	10
Male	Mealworm	2012-09-20	pm	Plough	Open	300	227	7
Male	Mealworm	2012-10-03	pm	Plough	Open	300	28	9
Male	Mealworm	2012-09-27	am	Wheat	Open	300	62	6
Female	Mealworm	2012-10-03	pm	Wheat	Open	300	171	9
Male	Mealworm	2012-09-19	pm	Wheat	Open	300	189	9
Male	Mealworm	2012-10-09	am	Wheat	Open	300	167	22
Male	Mealworm	2012-10-03	pm	Grass	Open	300	106	13
Male	Mixed Seed	2012-09-19	pm	Wheat	Open	300	141	9
Female	Mixed Seed	2012-08-22	am	Grass	Open	193	113	3
Male	Mixed Seed	2012-08-22	am	Grass	Open	164	58	6
Female	Mixed Seed	2012-08-22	am	Grass	Open	94	2	1
Female	Mixed Seed	2012-09-20	am	Wheat	Open	300	117	7
Male	Mixed Seed	2012-10-31	am	Wheat	Open	300	11	2
Female	Mixed Seed	2012-09-20	am	Wheat	Open	247	125	4
Male	Mixed Seed	2012-08-22	am	Grass	Open	39	7	1
Female	Mixed Seed	2012-08-18	pm	Grass	Open	288	4	1
Female	Mixed Seed	2012-09-21	pm	Grass	Open	82	11	1
Male	Mixed Seed	2012-09-27	pm	Wheat	Open	202	59	6

## Sheet: Diet diversity 2013
Diet	Perching	Date	Age	Sex	WheatNumber	RedWheat	WheatMass	MaizeNumber	MaizeMass	GrassLength	BarleyNumber	BarleyMass	OSRLeaves	OSRMass	OSRSeed	AcornsNumber	AcornMass	Maggot	Stone	Seedtype	InsectType	Plant	Gall	Other	Number_A	TotalFoodDiversity	KeeperDependent	Dependence	TotalNonSuppliedDiversity	GrassCropLeaf	InsectType_A	InsectNumber	SeedTypes	SeedNumber	GallType	GallNumber	MassofKeeperDependentFood
Control	Natural	2013-10-19	4	Male				25.5	8.38	28.1										Unknown (1)					867	3	1		2	1	0	0	1	1	0	0	8.38
Control	Artificial	2013-10-19	4	Female	8		0.51	1	0.28	14										Old Mans Beard (5)	Woodlouse (1)				519	5	2		3	1	1	1	1	5	0	0	0.79
Control	Artificial	2013-10-19	4	Female	183		11.03				3	0.15													605	2	2	Dependent	0	0	0	0	0	0	0	0	11.18
Mixed	Control	2013-10-19	4	Female	25		1.69			27															57	2	1		1	1	0	0	0	0	0	0	1.69
Control	Artificial	2013-10-19	4	Female	124		7.8			46			1	see photo						Unknown (2)	Unknown (1)				547	5	1		4	2	1	1	1	1	0	0	7.8
Mixed	Artificial	2013-10-19	4	Female	113		6.64	4.5	1.01	82									1	Unknown (1)					380	4	2		2	1	0	0	1	1	0	0	7.65
Mixed	Natural	2013-10-19	4	Female				7	1.9	32															801	2	1		1	1	0	0	0	0	0	0	1.9
Control	Natural	2013-10-19	4	Female	134		8.28													Giant Foxtail (1), Common Chickweed (7)					840	3	1		2	0	0	0	2	7	0	0	8.28
Mixed	Control	2013-10-19	4	Male	15		1.2	0.1	0.01		5	0.34				0.25	0.12		2	Common Chick Weed (5), Common orache (3)					145	6	3		3	0	0	0	3	9	0	0	1.55
Control	Natural	2013-10-19	4	Female	25		1.8																		895	1	1	Dependent	0	0	0	0	0	0	0	0	1.8
Control	Control	2013-10-22	5	Male	116		10.28			40									2						295	2	1		1	1	0	0	0	0	0	0	10.28
Control	Artificial	2013-10-22	5	Male				15	5.64	40															611	2	1		1	1	0	0	0	0	0	0	5.64
Mixed	Artificial	2013-10-22	5	Male				11	3.28											Fat hen (1)	Aphid (12)				377	3	1		2	0	1	12	1	1	0	0	3.28
Mixed	Control	2013-10-22	5	Female	275		14.99	3	0.8	819									2	Cleaver (1), Common orache (3), Knot-grass (1), Elder (1), Shepherds purse (1)	Unknown Abdomen (1)	Bramble (1)			44	10	2		8	2	1	1	5	7	0	0	15.79
Mixed	Natural	2013-10-29	5	Male				63	17.42	222						0.5	0.23		1		Woodlouse (1) Snail Shell (1)		Silk Button Gall (1)	1.5 feathers	675	6	1		5	1	2	2	1	1	1	1	17.42
Control	Control	2013-10-29	5	Male	83		5.57			101	1	0.05				0.75	0.66								226	4	2		2	1	0	0	1	1	0	0	5.62
Mixed	Artificial	2013-10-29	5	Male	589		31.57	18	6.26	29	7	0.32								Oil Seed Rape (1)					344	5	3		2	1	0	0	1	1	0	0	38.15
Mixed	Control	2013-10-29	5	Male	704		39.36	27	7.08	36	5	0.31													82	4	3	Dependent	0	1	0	0	0	0	0	0	46.75
Control	Control	2013-10-29	5	Male	147		8.43	12	3.66		1	0.06							1						181	3	3	Dependent	0	0	0	0	0	0	0	0	12.15
Mixed	Natural	2013-10-29	5	Male	66		4.41	1.25	0.3		1	0.07				0.5	0.25						Smooth Spangle Gall (1)		695	5	3		2	0	0	0	1	1	1	1	4.78
Mixed	Artificial	2013-10-29	5	Male	34		2.21	5.5	1.73	14	1	0.07								Ragwort Seed Head (1)					348	5	3		2	1	0	0	1	1	0	0	4.01
Control	Natural	2013-10-29	5	Male	438		26.29	16	5	65	7	2.75													834	4	3		1	1	0	0	0	0	0	0	34.04
Mixed	Natural	2013-10-29	5	Male	159		13.05			436									1						722	2	1		1	1	0	0	0	0	0	0	13.05
Mixed	Artificial	2013-10-29	5	Female	48		3.21									0.25	0.12						Smooth Spngle Gall (1)		368	3	1		2	0	0	0	1	1	1	1	3.21
Mixed	Artificial	2013-10-29	5	Male				104	30.41	356			8	find area						Giant Foxtail (5)					398	4	1		3	2	0	0	1	1	0	0	30.41
Mixed	Natural	2013-11-09	5	Female	175		8.04	4.5	0.85	72.3															738	3	2		1	1	0	0	0	0	0	0	8.89
Control	Control	2013-11-09	5	Male	288		12.37	40	8.05		2	0.12							1						184	3	3	Dependent	0	0	0	0	0	0	0	0	20.54
Control	Natural	2013-11-09	5	Female	76	3.48	3.04	1	0.005	51.5	1	0.06				0.25	0.1								764	5	3		2	1	0	0	1	1	0	0	3.11
Control	Control	2013-11-09	5	Female	229		10.25	5.5	1.07										1	(Black Bindweed (1) Elder (3), Knott-grass (3)					215	5	2		3	0	0	0	3	7	0	0	11.32
Control	Artificial	2013-11-09	5	Male	16		0.62	179.5	38		1	0.06													527	3	3	Dependent	0	0	0	0	0	0	0	0	38.68
Mixed	Artificial	2013-11-16	5	Male				17	3.59	63															355	2	1		1	1	0	0	0	0	0	0	3.59
Control	Artificial	2013-11-16	5	Male	82		4.48	19	5.77	134	2	0.27				2.5	3.02		3						644	5	3		2	1	0	0	1	3	0	0	10.52
Control	Artificial	2013-11-16	5	Male	335		16.89												1						590	1	1	Dependent	0	0	0	0	0	0	0	0	16.89
Control	Natural	2013-11-16	5	Female	10		0.54	51.5	13.1											Giant Foxtail (398)					948	3	2		1	0	0	0	1	398	0	0	13.64
Mixed	Artificial	2013-11-16	5	Male	240		11.84			157															480	2	1		1	1	0	0	0	0	0	0	11.84
Control	Natural	2013-11-16	5	Female	58		3.04	10	2.8																982	2	2	Dependent	0	0	0	0	0	0	0	0	5.84
Control	Artificial	2013-11-16	5	Male	31		1.99	102	27.56	33									1						642	3	2		1	1	0	0	0	0	0	0	29.55
Control	Artificial	2013-11-16	5	Female	141		8.19	9.5	2.59																563	2	2	Dependent	0	0	0	0	0	0	0	0	10.78
Control	Control	2013-11-16	5	Male				30	6.72																217	1	1	Dependent	0	0	0	0	0	0	0	0	6.72
Control	Control	2013-11-16	5	Male	85		4.69												3		Centipede (1)				305	2	1		1	0	1	1	0	0	0	0	4.69
Control	Artificial	2013-11-16	5	Male												6	9.94								634	1	0	Independent	1	0	0	0	1	6	0	0	0
Control	Control	2013-11-19	5	Female	92		5.73	32.5	11.17	24															253	3	2		1	1	0	0	0	0	0	0	16.9
Control	Control	2013-11-19	5	Male				134	43.13												Ladybird (1)				237	2	1		1	0	1	0	0	0	0	0	43.13
Control	Artificial	2013-11-19	5	Male				23	8.57	81										Old Mans Beard (1)					537	3	1		2	1	0	0	1	1	0	0	8.57
Control	Natural	2013-11-19	5	Male	17		0.94			26															946	2	1		1	1	0	0	0	0	0	0	0.94
Mixed	Natural	2013-11-19	5	Male	56		3.54	4	1.39	14	3	0.25													685	4	3		1	0	0	0	0	0	0	0	5.18
Control	Natural	2013-11-19	5	Female	137		7.88	13	3.52	40						0.1	0.001		2						936	4	2		2	1	0	0	1	1	0	0	11.4
Control	Artificial	2013-11-19	5	Male	85		5.07	10	1.94	213	1	0.08								Giant Foxtail (129)					567	5	3		2	1	0	0	1	129	0	0	7.09
Control	Artificial	2013-11-23	6	Female				135	32.49	269															572	2	1		1	1	0	0	0	0	0	0	32.49
Mixed	Control	2013-11-30	6	Female	36		2.4	44	12.45	53.9										Bramble Seed (3)					149	4	2		2	1	0	0	1	3	0	0	14.85
Mixed	Artificial	2013-11-30	6	Male	51		3.7			72			1 bit see area										Unknown Gall		466	4	1		3	2	0	0	0	0	1	1	3.7
Control	Natural	2013-11-30	6	Male	1		0.06	97	27.59	490	47	3.57				1	2.36		1		Unknown Pupae (1)				892	6	3		3	1	1	1	1	1	0	0	31.22
Mixed	Control	2013-11-30	6	Male	507		26.55			8	8	0.48													146	3	2		1	1	0	0	0	0	0	0	27.03
Mixed	Control	2013-11-30	6	Male				2	0.73	16															127	3	2		1	1	0	0	0	0	0	0	0.73
Control	Artificial	2013-11-30	6	Female	2		0.14	26	9.88	8									1	Unknown Seed (1)					518	4	2		2	1	0	0	1	1	0	0	10.02
Mixed	Natural	2013-11-30	6	Male	314		17.33	1	0.4	34	4	0.23								Oil Seed Rape Seed (2)					737	5	3		2	1	0	0	1	2	0	0	17.96
Control	Natural	2013-11-30	6	Male	240		14.25	0.5	0.1	301.5	7	0.52							1						911	4	3		1	1	0	0	0	0	0	0	14.87
Mixed	Natural	2013-11-30	6	Female	450		22.46			1039	6	0.15				0.25	0.01			Cleaver (1), Bramble (69), Oilseed Rape (2)	Woodlouse (1)		Common Spangle Gall (2), Silk Button Gall (1)		691	9	2		7	1	1	1	3	72	2	3	22.61
Mixed	Control	2013-11-30	6	Female	215		11.95				3	0.18								Bramble (2)		Unknown Leaf (1)			109	4	2		2	1	0	0	1	2	0	0	12.13
Control	Control	2013-12-02	6	Female	370		19.21						1 bit see area							Old Mans Bear (1), Cow Parsley (2)		Moss (1)			250	5	1		4	2	0	0	2	3	0	0	19.21
Mixed	Control	2013-12-02	6	Female	91		5.2			8			1 bit see area										Common Spangle Gall (1)		70	4	1		3	2	0	0	0	0	1	1	5.2
Control	Natural	2013-12-02	6	Female	77		4.85													Bramble (4)	Flea Beetle (1)				893	3	1		2	0	1	1	1	4	0	0	4.85
Mixed	Natural	2013-12-07	6	Male	144		8.03			79	1	0.08				1.5	3.13		3				Common Spangle Gall (1), Unknown Gall (1)		770	6	2		4	1	0	0	1	3	2	2	8.11
Control	Natural	2013-12-07	6	Male	202		13.43				1	0.08													926	2	2	Dependent	0	0	0	0	0	0	0	0	13.51
Mixed	Artificial	2013-12-07	6	Male	72		4.91	7	1.48	164	1	0.08				0.25	0.01					Fir Needles (5: 60 mm)			431	6	3		3	2	0	0	1	1	0	0	6.47
Mixed	Artificial	2013-12-07	6	Female	37		2.11	12	3.03	112	63	4.18							1	Oil Seed Rape (135), Cleaver (1)		Moss (1: 13mm)			347	7	3		4	2	0	0	2	136	0	0	9.32
Mixed	Natural	2013-12-07	6	Female				25	6.92	37										Old Mans Beard (1), Shephers Purse (5)	Pupae fragment (1), Shell (1)	Unknown (1)			689	7	1		6	2	2	2	2	6	0	0	6.92
Mixed	Natural	2013-12-07	6	Female	9		0.59	50	14.19	66															724	3	2		1	1	0	0	0	0	0	0	14.78
Control	Control	2013-12-07	6	Male	216		13.48	1	0.26	170										Cleaver (1), Unknown (1)					265	5	2		3	1	0	0	2	2	0	0	13.74
Mixed	Natural	2013-12-07	6	Male	91		8.98	130	38.97	254	2	0.17	1 bit see area						3	Common Field Speedwell (1)			Smooth Spangle (1)		753	8	3		5	2	0	0	2	2	1	1	48.12
Mixed	Natural	2013-12-07	6	Male	312		21.37	8	1.92	176						0.5	0.43		1			Leylandi (14mm)			754	5	2		3	2	0	0	1	1	0	0	23.29
Control	Control	2013-12-14	6	Male	9		0.61			17			1	see area					1						267	4	2		2	2	0	0	0	0	0	0	0.61
Control	Artificial	2013-12-14	6	Male	436		24			38	15	0.96								Fat Hen (1), Broad Leave Dock (1)					613	5	2		3	1	0	0	2	2	0	0	24.96
Control	Natural	2013-12-14	6	Female	210		12.87				1	0.01								Old mans beard (1), Oilseed rape (1)					864	4	2		2	0	0	0	2	2	0	0	12.88
Mixed	Artificial	2013-12-14	6	Female	97		6.75			162															428	2	1		1	1	0	0	0	0	0	0	6.75
Control	Control	2013-12-14	6	Male	8		0.43				41	3.17													273	2	2	Dependent	0	0	0	0	0	0	0	0	3.6
Mixed	Artificial	2013-12-14	6	Male	161		9.53			14										Unknown (1)					451	3	1		2	1	0	0	1	1	0	0	9.53
Mixed	Artificial	2013-12-14	6	Male				25	7.76	10						0.125	0.02								447	3	1		2	1	0	0	1	1	0	0	7.76
Mixed	Artificial	2013-12-14	6	Male				100	38.04				4	see area										Feather (1)	461	2	1		1	1	0	0	0	0	0	0	38.04
Mixed	Artificial	2013-12-14	6	Female	11		0.79												1	Cleaver (1)					477	2	1		1	0	0	0	1	1	0	0	0.79
Control	Natural	2013-12-14	6	Male	422		23.11	0.125	0.001	50	3	0.13								Old Mans Beard (1), Unknown (9)		Moss (14mm)			965	7	3		4	2	0	0	2	10	0	0	23.24
Control	Natural	2013-12-14	6	Male	141		9.11			126	4	0.25	10	see area								Leylandi Leaf (85mm)			969	5	2		3	3	0	0	0	0	0	0	9.36
Mixed	Control	2013-12-14	6	Male	1		0.05	1	0.52				2	see area		1	2.8			Sorgum (1), Millet (6)					60	6	2		4	1	0	0	3	8	0	0	0.57
Mixed	Control	2013-12-28	7	Male				7	3.4	187									1						129	2	1		1	1	0	0	0	0	0	0	3.4
Mixed	Natural	2013-12-28	7	Male	40		2.49	8	2.75	81						0.25	0.18		1				Nail Gall (1)		739	5	2		3	1	0	0	1	1	1	1	5.24
Control	Natural	2013-12-28	7	Male	321		18.41			182									1		Pupae (1)	Leylandi (2:19mm)			916	4	1		3	2	1	1	0	0	0	0	18.41
Control	Natural	2013-12-28	7	Female	7		0.92	24	7.73	35	1	0.05							1						855	4	3		1	1	0	0	0	0	0	0	8.7
Mixed	Control	2013-12-28	7	Male				1	0.25	18															122	2	1		1	1	0	0	0	0	0	0	0.25
Mixed	Artificial	2013-12-28	7	Female				6	1.92	25.4															481	2	1		1	1	0	0	0	0	0	0	1.92
Control	Artificial	2013-12-28	7	Female				5	1.73																535	1	1	Dependent	0	0	0	0	0	0	0	0	1.73
Mixed	Artificial	2013-12-28	7	Female				34	10.69	37															395	2	1		1	1	0	0	0	0	0	0	10.69
Control	Artificial	2014-01-04	7	Female				1	1.46											Millet (2)					556	2	1		1	0	0	0	1	2	0	0	1.46
Mixed	Control	2014-01-04	7	Male	309		17.54				6	0.38								Cleaver (1), Unknown (1)					135	4	2		2	0	0	0	2	2	0	0	17.92
Control	Control	2014-01-04	7	Male	3		0.29	22	6.55	136						0.75	1.77								299	4	2		2	1	0	0	1	1	0	0	6.84
Mixed	Control	2014-01-04	7	Male	3		0.26	6	2.38	9										Millet (2), Sorghum (7)					4	5	2		3	1	0	0	2	9	0	0	2.64
Mixed	Control	2014-01-07	7	Male	34		1.8	2	0.47											Old Mans Beard (1)					24	3	2		1	0	0	0	1	1	0	0	2.27
Mixed	Artificial	2014-01-07	7	Male	8		0.48	44	12.96	36															414	3	2		1	1	0	0	0	0	0	0	13.44
Control	Artificial	2014-01-07	7	Male	13		0.94	87	26.99	88									2						575	3	2		1	1	0	0	0	0	0	0	27.93
Mixed	Natural	2014-01-07	7	Male	6		0.3	3	0.91		1	0.06							1	Berry					815	4	3		1	0	0	0	1	1	0	0	1.27
Mixed	Artificial	2014-01-07	7	Male				197	65.43	491						0.1	0.05		1			Unknown leaf (1)			352	4	1		3	2	0	0	1	1	0	0	65.43
Control	Natural	2014-01-07	7	Male	20		1.29																		935	1	1	Dependent	0	0	0	0	0	0	0	0	1.29
Control	Artificial	2014-01-07	7	Male				4	1.09																514	1	1	Dependent	0	0	0	0	0	0	0	0	1.09
Mixed	Artificial	2014-01-07	7	Male	530		28.05	0.1	0.06	376	1	0.06								Unknown Seed (1)	Mollusc Shell (1)	Moss (1: 7mm), Unknown Leaf (1)			482	8	3		5	3	1	1	1	1	0	0	28.17
Control	Control	2014-01-07	7	Female	98		6.45			34												Moss (1: 7.8mm)			230	4	2		2	2	0	0	0	0	0	0	6.45
Control	Control	2014-01-14	7	Male	50		3.32			166															266	3	2		1	1	0	0	0	0	0	0	3.32
Mixed	Artificial	2014-01-14	7	Male				21	7.47																463	1	1	Dependent	0	0	0	0	0	0	0	0	7.47
Control	Artificial	2014-01-14	7	Male	22		1.55			102.6	1	0.06										Unknown Plant (1)	Common Spangle Gall (1)		632	5	2		3	2	0	0	0	0	1	1	1.61
Control	Artificial	2014-01-14	7	Male	144		7.71			34.7										Cleaver (4), Forget-me-not (1), Unknown (1), Unknown (1)		Moss (90.9mm)	Silk Button Gall (1), Common Spangle Gall (1)		627	9	1		8	2	0	0	4	7	2	1	7.71
Mixed	Control	2014-01-14	7	Male				7	1.88																438	1	1	Dependent	0	0	0	0	0	0	0	0	1.88
Control	Control	2014-01-14	7	Male				2	1.08																308	1	1	Dependent	0	0	0	0	0	0	0	0	1.08
Control	Control	2014-01-14	7	Male	1		0.06	11	3.42	33															188	3	2		1	1	0	0	0	0	0	0	3.48
Control	Control	2014-01-25	8	Male	1		0.06	33.5	11.34	41.3															290	3	2		1	1	0	0	0	0	0	0	11.4
Mixed	Control	2014-01-25	8	Female				13	3.61	243.3			see area						1	Cow Parsley (1)					73	4	1		3	2	0	0	1	1	0	0	3.61
Mixed	Artificial	2014-01-25	8	Female				43	15.25	146.9															345	2	1		1	1	0	0	0	0	0	0	15.25
Control	Control	2014-01-27	8	Male				37	10.31	132.7															208	2	1		1	1	0	0	0	0	0	0	10.31
Mixed	Artificial	2014-01-27	8	Male				168	50.77	74.4									1						709	2	1		1	1	0	0	0	0	0	0	50.77
Mixed	Control	2014-01-27	8	Male	247		20.73			452	5	0.43													29	3	2		1	1	0	0	0	0	0	0	21.16
Mixed	Control	2014-01-27	8	Male				147	45.81	612									2	Unknown Seed (2)					25	3	1		2	1	0	0	1	2	0	0	45.81
Control	Control	2014-01-27	8	Female	1		0.06													Old Mans Beard (15)					271	2	1		1	0	0	0	1	15	0	0	0.06
Control	Artificial	2014-01-27	8	Male	245		19.53			31.2	2	0.2									Maggot (3.5)				561	4	2		2	1	1	3.5	0	0	0	0	19.73
Mixed	Natural	2014-01-27	8	Male				20	6.4	29.2									1						712	2	1		1	1	0	0	0	0	0	0	6.4
Mixed	Artificial	2014-01-27	8	Male	1		0.06	180	54.61	50.9															557	3	2		1	1	0	0	0	0	0	0	54.67
Mixed	Control	2014-01-27	8	Male	13		0.88	71	23.68																33	2	2	Dependent	0	0	0	0	0	0	0	0	24.56
Control	Control	2014-01-27	8	Male	102		6.41																		222	1	1	Dependent	0	0	0	0	0	0	0	0	6.41
Mixed	Natural	2014-01-29	8	Male	275		14.01	41	14.96	364.6	19	1.27				0.75	1.31			Oilseed Rape Seed (2). Unknown Seed (1)		Moss (1 = 14mm)			772	8	3		5	2	0	0	3	4	0	0	30.24
Mixed	Artificial	2014-01-29	8	Male				28	8.05	57.5									2						426	2	1		1	1	0	0	0	0	0	0	8.05
Mixed	Artificial	2014-01-29	8	Male				75	24.09	436.8															479	2	1		1	1	0	0	0	0	0	0	24.09
Control	Artificial	2014-01-29	8	Male	1		0.06	30	8.67							1	2.07			Sorghum (1)		Leylandi (1)			568	5	2		3	1	0	0	2	2	0	0	8.73
Control	Natural	2014-01-29	8	Male	184		16.36	1	1.52											Sorghum (20 = 0.46g)		Moss (1 = 13.6)			928	5	2		2	1	0	0	1	20	0	0	17.88
Mixed	Artificial	2014-01-29	8	Male	3.5		0.17	80	21.16	80.8	1	0.06													470	4	3		1	1	0	0	0	0	0	0	21.39
Control	Artificial	2013-12-21	7	Male				149	48.31	55										Unknown Seed (6), Unknown Seed (4)					531	4	1		3	1	0	0	2	10	0	0	48.31
Mixed	Control	2013-12-21	7	Male	186		11.2																		11	1	1	Dependent	0	0	0	0	0	0	0	0	11.2
Control	Artificial	2013-12-21	7	Female	534		31.03																		592	1	1	Dependent	0	0	0	0	0	0	0	0	31.03
Control	Artificial	2013-12-21	7	Male				6	1.43	30.3															513	1	1		1	1	0	0	0	0	0	0	1.43
Mixed	Natural	2013-12-21	7	Male	251		14.22			83.5										Oilseed Rape Seed (2)					790	3	1		2	1	0	0	1	2	0	0	14.22
Control	Artificial	2013-12-21	7	Male				5	2.1	24.9										Unknown Seed (1)					633	3	1		2	1	0	0	1	1	0	0	2.1
Mixed	Natural	2013-12-21	7	Male	87		5.27			37.1	1	0.05													745	3	2		1	1	0	0	0	0	0	0	5.32
Mixed	Control	2013-12-21	7	Male	1		0.06	13	4.46	57										Unknown Seed (1)					62	4	2		2	1	0	0	1	1	0	0	4.52
Control	Artificial	2013-12-21	7	Male	421		26.72				2	0.09													555	2	2	Dependent	0	0	0	0	0	0	0	0	26.81
Control	Artificial	2013-12-21	7	Male	32		1.95			45.2															594	2	1		1	1	0	0	0	0	0	0	1.95
Mixed	Natural	2013-12-21	7	Female	16		1.18	9	3.27	11.1									1	Unknown Seed (2)		Moss (1 = 4.8mm)			752	5	2		3	2	0	0	1	2	0	0	4.45
Mixed	Control	2013-12-21	7	Male				12	4.13	10.6															5	2	1		1	1	0	0	0	0	0	0	4.13
Control	Artificial	2013-12-21	7	Male	450		31.35			77.2	1	0.06							1	Cleaver (1)		Moss (1 = 12.8mm)			580	5	2		3	2	0	0	1	1	0	0	31.41
Mixed	Artificial	2013-12-21	7	Female	14		0.94	6	2.07	427.6	1	0.06								Black Bind-Weed (1)					400	5	3		2	1	0	0	1	1	0	0	3.07
Control	Natural	2013-12-21	7	Female	19		1.45	5	1.52	6.1						0.1	0.11		1						846	4	2		2	1	0	0	1	1	0	0	2.97
Mixed	Control	2013-12-21	7	Female	19		1.43									1	3.79		1	Field Bind-Weed (2), Unknown Seed (1)		Unknown Plant (1)			144	5	1		4	1	0	0	3	4	0	0	1.43
Control	Natural	2013-12-21	7	Male	149		8.67			32.5	1	0.06													924	3	2		1	1	0	0	0	0	0	0	8.73

[truncated: 2 more sheets: Crop content 2012, Gut morphology]
